# Supplementary material for: Immunogenicity and Immune Silence in Human Cancer
Source: Front Immunol. 2020 Mar 6;11:69. doi: 10.3389/fimmu.2020.00069 (PMC7092187; doi:10.3389/fimmu.2020.00069)
Supplement: Table S1 — Driver oncogenes and tumor suppressor genes. List of 125 cancer driver genes implicated in carcinogenesis, including oncogenes and tumor suppressor genes that regulate cell fate, cell survival, and genome maintenance (16). [file Table_1.XLSX]

## Sheet: Sheet1
Gene Symbol
ABL1
ACVR1B
AKT1
ALK
APC
AR
ARID1A
ARID1B
ARID2
ASXL1
ATM
ATRX
AXIN1
B2M
BAP1
BCL2
BCOR
BRAF
BRCA1
BRCA2
CARD11
CASP8
CBL
CDC73
CDH1
CDKN2A
CEBPA
CIC
CREBBP
CRLF2
CSF1R
CTNNB1
CYLD
DAXX
DNMT1
DNMT3A
EGFR
EP300
ERBB2
EZH2
FAM123B
FBXW7
FGFR2
FGFR3
FLT3
FOXL2
FUBP1
GATA1
GATA2
GATA3
GNA11
GNAQ
GNAS
H3F3A
HIST1H3B
HNF1A
HRAS
IDH1
IDH2
JAK1
JAK2
JAK3
KDM5C
KDM6A
KIT
KLF4
KRAS
MAP2K1
MAP3K1
MED12
MEN1
MET
MLH1
MLL2
MLL3
MPL
MSH2
MSH6
MYD88
NCOR1
NF1
NF2
NFE2L2
NOTCH1
NOTCH2
NPM1
NRAS
PAX5
PBRM1
PDGFRA
PHF6
PIK3CA
PIK3R1
PPP2R1A
PRDM1
PTCH1
PTEN
PTPN11
RB1
RET
RNF43
RUNX1
SETD2
SETBP1
SF3B1
SMAD2
SMAD4
SMARCA4
SMARCB1
SMO
SOCS1
SOX9
SPOP
SRSF2
STAG2
STK11
TET2
TNFAIP3
TRAF7
TP53
TSC1
TSHR
U2AF1
VHL
WT1
