# Supplementary material for: Immunogenicity and Immune Silence in Human Cancer
Source: Front Immunol. 2020 Mar 6;11:69. doi: 10.3389/fimmu.2020.00069 (PMC7092187; doi:10.3389/fimmu.2020.00069)
Supplement: Table S2 — Immunogenicity map of TCGA. Map of all characterized variants derived from 125 cancer driver genes (Table S1) and their binding score across each of 84 characterized HLA alleles. Binding score reported as the strongest rank score from the aggregated pool of all peptides resulting from each variant to particular HLA allele, with lower scores representing higher binding affinity relative to binders of each HLA allele. [file Table_2.XLSX]

## Sheet: Immunogenicity map
mutation	HLA-A0101	HLA-A0201	HLA-A0202	HLA-A0203	HLA-A0205	HLA-A0206	HLA-A0207	HLA-A0211	HLA-A0212	HLA-A0216	HLA-A0217	HLA-A0219	HLA-A0301	HLA-A0302	HLA-A1101	HLA-A2301	HLA-A2402	HLA-A2403	HLA-A2501	HLA-A2601	HLA-A2602	HLA-A2603	HLA-A2902	HLA-A3001	HLA-A3002	HLA-A3101	HLA-A3201	HLA-A3207	HLA-A3301	HLA-A6601	HLA-A6801	HLA-A6802	HLA-A6823	HLA-A6901	HLA-A8001	HLA-B0702	HLA-B0801	HLA-B0802	HLA-B0803	HLA-B1401	HLA-B1402	HLA-B1501	HLA-B1502	HLA-B1503	HLA-B1509	HLA-B1517	HLA-B1801	HLA-B2705	HLA-B2720
ABL1_A1001S	0	0	0	0	0	0	0	0	0	0	0	0	0	0	0	0	0	0	0	0	0	0	0	0	0	0.25	0	0	0.2	0	0	0	0	0	0	0	0	0	0	0	0	0	0	0	0	0	0	0	0
ABL1_A1038V	0	0	0	0	0	0	0	0	0	0	0	0	0	0	0	0	0	0	0	0	0	0.12	0	0	0	0	0	0	0.08	0	0.4	0	0	0	0	0	0	0	0	0	0	0	0	0	0	0	0	0	0
ABL1_A137T	0	0	0	0	0	0	0	0	0	0	0	0	0	0	0	0	0	0	0	0	0	0	0	0	0	0	0	0	0	0	0	0	0	0	0.3	0	0	0	0	0	0	0	0	0	0	0	0.5	0	0
ABL1_A206V	0	0	0	0.5	0	0	0	0	0	0	0	0	0	0	0	0	0	0	0	0	0	0	0	0	0	0	0	0	0	0.4	0	0	0	0	0	0	0	0	0	0	0	0	0	0	0.03	0	0	0	0
ABL1_A287P	0	0	0	0	0	0	0	0	0	0	0	0	0.5	0	0	0	0	0	0	0	0	0	0	0	0	0	0	0	0	0	0	0	0	0	0	0	0	0.25	0.07	0	0	0	0	0	0	0	0	0	0
ABL1_A287V	0	0	0	0	0	0	0	0	0	0	0	0	0	0	0	0	0	0	0	0	0.3	0	0	0	0	0	0	0	0	0	0.25	0	0	0	0	0	0	0.3	0.03	0	0	0	0	0	0	0	0	0	0
ABL1_A365D	0	0	0	0	0	0	0	0	0	0	0	0	0	0	0	0	0	0	0	0	0	0	0	0	0	0	0	0	0	0	0	0	0	0	0	0	0	0	0	0	0	0	0	0	0	0	0	0	0
ABL1_A365V	0	0	0	0	0	0	0	0	0	0	0	0	0	0.4	0	0	0	0	0	0	0	0	0	0	0	0	0	0	0	0	0	0	0	0	0	0	0	0	0	0	0	0	0	0	0	0	0	0	0
ABL1_A412D	0.01	0	0	0	0	0	0	0.2	0.15	0.4	0	0	0	0	0	0	0	0	0	0	0.4	0	0.03	0	0	0	0	0	0	0.4	0	0	0.09	0	0.01	0	0	0	0	0	0	0	0	0	0	0.3	0	0	0
ABL1_A46T	0	0	0	0	0	0	0	0	0	0	0	0	0	0	0	0	0	0	0	0	0	0	0	0	0	0	0	0	0	0	0	0	0	0	0	0	0	0	0	0	0	0	0	0	0	0	0	0	0.4
ABL1_A487D	0	0	0	0	0	0	0	0	0	0	0	0	0	0	0	0	0	0	0	0	0	0	0	0	0	0	0	0	0	0	0	0	0	0	0	0	0	0	0	0	0	0	0	0	0	0	0	0	0
ABL1_A56T	0	0	0	0	0	0	0	0	0	0	0	0	0	0	0	0	0	0	0	0	0	0	0	0	0	0	0	0	0	0	0	0	0	0	0	0	0	0	0	0	0	0	0	0	0	0	0	0	0
ABL1_A68T	0	0	0	0	0	0	0	0	0	0	0	0	0	0	0	0.4	0	0	0	0	0	0	0	0	0	0	0	0	0	0	0	0	0	0	0	0	0	0	0	0	0	0	0.17	0	0	0	0.25	0	0
ABL1_A841V	0	0	0	0	0	0	0	0	0	0	0	0	0	0	0	0	0	0	0	0	0	0	0	0	0	0	0	0	0	0	0	0	0	0	0	0	0	0	0	0	0	0	0	0	0	0	0	0	0
ABL1_A922V	0	0	0	0	0	0	0	0	0	0	0	0	0	0	0	0	0	0	0	0	0	0	0	0	0	0	0	0	0	0	0	0	0	0	0	0	0	0	0	0	0	0	0	0	0.4	0	0	0	0
ABL1_A930P	0	0	0	0	0	0	0	0	0	0	0	0	0	0	0	0	0	0	0	0	0	0	0	0	0	0	0	0	0	0	0	0	0	0	0	0.25	0.04	0.12	0	0	0	0	0	0	0	0	0	0	0
ABL1_A969T	0	0	0	0	0	0	0	0	0	0	0	0	0	0	0	0	0	0	0	0	0	0	0	0.15	0	0	0	0.12	0	0	0	0	0	0	0	0	0	0	0	0	0	0	0	0	0	0	0	0	0
ABL1_A991V	0	0	0	0	0	0	0	0	0	0	0	0	0	0	0	0	0	0	0	0	0	0	0	0	0	0	0	0.15	0	0	0	0	0	0	0	0	0	0	0	0	0	0	0	0	0	0.5	0	0	0
ABL1_A993P	0	0	0	0	0	0	0.4	0	0	0	0	0	0	0	0	0	0	0	0	0	0	0	0	0	0	0	0	0.4	0	0	0	0	0	0	0	0	0	0	0	0	0	0	0	0	0	0	0	0	0
ABL1_C1100Y	0	0	0	0	0	0	0	0	0	0	0	0	0	0	0	0	0	0	0	0	0	0	0	0	0	0	0	0	0	0	0	0	0	0	0.4	0	0	0	0	0	0	0	0	0	0	0	0	0	0
ABL1_C11R	0	0	0	0	0	0	0	0	0	0	0	0	0.1	0	0	0	0	0	0	0	0	0.5	0	0	0	0	0	0	0.09	0	0	0	0	0	0	0	0	0	0	0	0	0	0	0	0	0	0	0	0
ABL1_D233N	0	0	0	0	0	0	0	0	0	0	0	0	0	0	0	0	0	0	0	0	0	0	0	0	0	0	0	0	0.08	0.4	0	0	0	0	0	0.25	0	0	0	0	0	0	0	0	0	0	0	0	0
ABL1_D363H	0	0	0.25	0.4	0	0	0	0.5	0	0	0	0	0	0.5	0	0	0	0	0	0	0.25	0.5	0	0	0	0.4	0	0	0.12	0	0	0	0	0	0	0	0.5	0	0.5	0	0.25	0	0	0	0.2	0	0	0	0.4
ABL1_D36N	0	0	0	0	0	0	0	0	0	0	0	0	0	0	0	0	0	0	0	0	0	0	0	0	0	0	0	0	0	0.25	0	0	0	0	0	0	0	0	0.3	0	0	0.15	0.3	0.03	0	0	0	0	0.4
ABL1_D381Y	0	0	0	0	0	0	0	0	0	0	0	0	0.4	0	0.2	0	0	0.2	0.5	0	0	0	0	0	0	0.3	0	0.3	0	0	0	0	0.4	0	0	0	0	0.25	0.15	0.4	0.4	0	0	0	0	0.25	0	0	0
ABL1_D482E	0	0	0	0	0	0	0	0	0	0	0	0	0	0	0	0	0	0	0	0	0	0	0	0	0	0	0	0	0	0	0	0	0	0	0	0	0	0	0	0	0	0	0	0	0	0	0	0	0
ABL1_D71N	0	0	0	0	0.4	0	0	0	0	0	0	0	0	0	0	0.3	0	0	0	0	0	0	0	0	0	0	0.4	0	0	0	0	0	0	0	0	0	0	0	0	0	0	0	0.25	0	0	0	0	0	0
ABL1_D995E	0	0	0	0	0	0	0	0	0	0	0	0	0	0	0	0	0	0	0	0	0	0	0	0	0	0	0	0	0	0	0	0	0	0	0	0	0	0	0	0	0	0	0.25	0	0	0	0	0	0
ABL1_E1085Q	0	0	0	0	0	0	0	0	0	0	0	0	0	0	0.4	0	0	0.3	0	0	0	0	0	0.4	0	0	0	0	0	0	0.2	0	0	0	0	0	0	0	0	0.5	0	0	0	0.4	0	0	0	0	0.17
ABL1_E189G	0	0	0	0	0	0	0	0	0	0	0	0	0.07	0.5	0	0.1	0.17	0.08	0	0	0	0	0	0	0	0.5	0	0	0	0	0	0	0	0	0	0	0.2	0.3	0	0	0.17	0	0.5	0.3	0	0	0	0	0
ABL1_E27V	0	0	0	0	0	0	0	0	0	0	0	0	0	0	0	0	0	0	0	0	0	0	0	0	0	0	0	0	0.06	0	0	0	0	0	0	0	0	0	0	0	0	0	0	0	0	0	0	0	0
ABL1_E355Q	0	0	0	0	0	0	0	0	0	0	0	0	0	0	0.03	0	0	0.5	0	0	0	0	0	0	0	0.17	0	0	0	0	0	0	0	0	0	0	0	0.07	0	0	0	0	0.4	0	0	0	0.15	0	0
ABL1_E409K	0.01	0	0	0	0	0	0	0	0	0	0	0	0	0	0	0	0	0	0.12	0.17	0.1	0.05	0.03	0	0	0	0	0	0	0.17	0	0	0.05	0	0.03	0	0	0.17	0	0	0.2	0	0.25	0	0.25	0.07	0	0	0
ABL1_E453K	0	0	0	0	0	0	0	0	0	0	0	0	0	0	0.25	0	0	0	0	0	0	0	0	0	0	0	0	0	0	0	0	0	0	0	0	0	0.15	0	0	0	0	0	0	0	0	0	0	0	0
ABL1_E453Q	0	0	0	0	0	0	0	0	0	0	0	0	0	0.5	0.25	0	0	0	0	0	0	0	0	0	0	0.25	0	0	0	0	0	0	0	0	0	0	0.25	0	0.4	0	0	0	0	0	0	0	0	0	0
ABL1_E549Q	0	0	0	0	0	0	0	0	0	0	0	0	0	0	0	0	0	0	0.4	0	0	0	0	0	0	0	0	0	0	0	0	0	0	0	0	0	0	0	0	0	0	0	0	0	0	0	0	0	0
ABL1_E588Q	0	0	0	0	0	0	0	0	0	0	0	0	0	0	0	0	0	0	0	0	0	0	0	0	0	0	0	0	0	0	0	0	0	0	0	0	0	0	0	0	0	0	0	0	0	0	0	0	0
ABL1_E675K	0	0	0	0	0	0	0	0	0	0	0	0	0	0	0	0	0	0	0	0	0	0	0	0	0	0	0	0	0	0	0	0	0	0	0	0	0	0	0	0	0	0	0.12	0.5	0	0	0	0	0.4
ABL1_E791D	0	0	0	0	0	0	0	0	0	0	0	0	0	0	0	0	0	0	0	0	0	0	0	0	0	0	0	0	0	0	0	0	0	0	0	0	0	0	0	0	0	0	0	0	0	0	0	0	0
ABL1_E849D	0	0	0	0	0	0	0	0	0	0	0	0	0	0	0	0	0	0	0	0	0	0	0	0	0	0	0	0	0	0	0	0	0	0	0	0	0	0	0	0	0	0	0	0	0	0	0	0	0
ABL1_F72V	0	0.5	0.5	0	0	0	0	0.17	0.05	0.04	0	0.17	0	0	0	0	0	0	0	0	0	0	0	0	0	0	0	0	0	0	0	0	0	0.5	0	0	0	0	0	0	0	0	0	0	0	0	0	0	0
ABL1_G1060D	0	0	0	0	0	0	0	0	0	0	0	0	0	0	0	0	0	0	0	0	0	0	0	0	0	0	0	0	0	0.3	0	0	0	0	0	0	0	0	0	0	0	0	0	0	0	0	0	0	0
ABL1_G1060S	0.4	0	0	0	0	0	0	0	0	0	0	0	0	0	0	0	0	0	0.25	0.5	0.25	0	0	0	0	0	0	0	0	0.15	0.3	0	0	0	0	0	0	0	0	0	0	0	0.4	0	0	0	0	0	0
ABL1_G10D	0	0	0	0	0	0	0	0	0	0	0	0	0.4	0.15	0	0	0	0	0	0	0	0	0	0	0	0	0	0	0	0	0	0	0	0	0	0	0	0	0	0	0	0	0	0	0	0	0	0	0
ABL1_G130V	0	0	0	0	0	0	0	0	0	0	0	0	0	0	0	0	0	0	0	0	0	0	0	0	0	0.5	0.5	0	0.25	0	0	0	0	0	0	0	0	0	0	0	0	0	0	0	0.06	0	0	0	0.17
ABL1_G144R	0	0	0	0	0	0	0	0	0	0	0	0	0	0	0	0	0	0	0	0	0	0	0	0.2	0	0.09	0	0	0	0	0	0	0	0	0	0	0	0	0	0	0	0	0	0	0	0.3	0	0	0.5
ABL1_G144W	0	0	0	0	0	0	0	0	0	0.4	0	0	0	0	0	0	0.4	0	0	0	0	0	0	0	0	0	0	0	0	0	0	0	0	0	0	0	0	0	0	0	0	0	0	0	0	0.15	0	0	0
ABL1_G208W	0	0	0	0	0	0	0	0	0	0	0	0	0	0	0	0	0	0	0	0	0	0	0.4	0	0	0	0	0	0	0	0	0	0	0	0.25	0	0	0	0	0	0	0	0	0	0.02	0	0	0	0
ABL1_G250R	0	0	0	0	0	0	0	0	0	0	0	0	0	0	0	0	0	0	0	0	0	0	0	0	0.4	0.15	0	0	0.4	0	0	0	0.5	0	0	0	0	0.4	0	0	0	0	0	0	0	0	0	0	0
ABL1_G254R	0	0	0	0	0	0	0	0	0	0	0	0	0	0	0	0	0	0	0	0	0	0	0	0	0	0	0	0.4	0	0	0	0	0	0	0	0	0	0	0	0	0	0	0	0	0	0	0	0	0
ABL1_G259S	0	0	0	0	0	0	0	0	0	0	0	0	0	0	0	0	0	0.17	0	0	0	0.3	0	0	0	0	0	0	0	0.05	0.06	0	0.4	0	0	0	0	0	0	0.15	0	0	0	0	0	0	0	0	0
ABL1_G2W	0	0	0	0	0	0	0	0	0.25	0.3	0	0.2	0	0	0	0	0	0	0	0	0	0	0	0	0	0	0	0	0	0	0	0	0	0	0	0	0	0.4	0.17	0	0	0	0	0	0	0	0	0.25	0.05
ABL1_G303R	0	0	0	0	0	0	0	0	0	0	0	0	0	0.12	0	0	0	0	0	0	0	0	0	0	0	0	0.4	0.25	0	0.4	0	0	0	0	0	0	0	0.5	0	0	0	0	0	0	0	0	0	0	0
ABL1_G321W	0.01	0	0	0	0	0	0	0	0	0	0	0	0.3	0	0.4	0.15	0.3	0.08	0.08	0.4	0.12	0	0.01	0	0.01	0	0	0.5	0.07	0.01	0	0	0.01	0	0.01	0	0	0	0	0	0	0	0	0	0	0.01	0.07	0	0.5
ABL1_G35V	0	0	0	0	0	0	0	0	0	0	0	0	0	0	0	0	0	0	0	0	0	0	0	0	0	0	0	0	0	0	0	0	0	0	0	0	0	0	0	0	0	0	0	0	0.17	0	0	0	0
ABL1_G583S	0	0	0	0	0	0	0	0	0	0	0	0	0	0	0	0	0	0	0	0	0	0	0	0	0	0	0	0	0	0	0	0	0	0	0	0	0	0	0	0.4	0.25	0	0	0	0	0	0	0	0
ABL1_G665L	0	0	0.4	0.4	0	0	0	0	0	0	0	0.5	0	0	0	0	0	0	0	0	0	0	0	0	0	0	0	0	0	0	0	0	0	0	0	0	0	0	0	0	0	0	0	0	0	0	0	0	0
ABL1_G665V	0	0	0	0	0	0	0	0	0	0	0	0	0	0	0	0	0	0	0	0	0	0	0	0	0	0	0	0	0	0	0	0.12	0	0	0	0	0	0	0	0	0	0	0	0	0	0	0	0	0
ABL1_G665W	0	0	0	0	0	0	0	0	0	0	0	0	0	0	0	0	0	0	0	0	0	0	0	0	0	0	0	0	0	0	0	0	0	0	0	0	0	0	0	0	0	0	0	0	0	0	0	0	0
ABL1_G860A	0	0	0	0	0	0	0	0	0	0	0	0	0	0	0	0	0	0	0	0	0	0	0	0	0	0	0	0	0	0	0	0	0	0	0	0	0	0	0	0	0	0	0	0	0	0	0	0	0
ABL1_G886W	0	0	0	0	0	0	0	0	0	0	0	0	0	0	0	0	0	0	0	0	0	0	0	0	0	0	0	0	0	0.4	0	0	0	0	0	0.17	0	0	0	0	0	0	0	0	0	0	0	0	0
ABL1_G97W	0	0	0	0	0	0	0	0	0	0	0	0	0	0	0	0	0	0	0	0	0	0	0	0	0	0	0.05	0.01	0	0	0	0	0	0	0	0	0	0	0	0	0	0	0	0	0	0.17	0	0	0
ABL1_G994V	0	0	0	0	0	0	0	0	0	0	0	0	0	0	0	0	0	0	0	0	0	0	0	0	0	0	0	0	0	0	0	0	0	0	0	0	0	0	0	0	0	0	0.4	0	0	0	0	0	0
ABL1_H201Y	0	0	0	0	0.1	0	0	0	0	0	0	0	0	0	0	0	0	0	0.4	0	0.4	0	0	0.4	0	0	0	0	0	0	0	0	0.3	0.3	0.1	0	0	0	0	0	0	0	0	0	0.02	0	0	0	0
ABL1_H246Y	0	0	0	0	0	0	0	0	0	0	0	0	0	0.4	0.3	0	0	0	0.2	0	0	0	0	0	0.3	0	0	0	0	0.4	0	0	0	0	0.3	0	0	0.25	0	0	0	0	0	0	0	0	0	0	0
ABL1_I1087L	0	0	0.5	0	0	0	0	0	0	0.5	0	0	0	0	0.4	0	0	0.5	0	0	0	0	0	0	0	0	0	0	0	0	0.4	0	0	0	0	0	0	0	0	0.15	0.3	0	0	0	0.25	0	0	0	0.5
ABL1_I313V	0	0	0	0	0.4	0	0	0.25	0	0	0	0	0	0	0	0	0	0	0.01	0.02	0.05	0.01	0.02	0.5	0	0	0	0	0	0.03	0	0.3	0.01	0.25	0.01	0	0	0	0	0	0	0.25	0.5	0	0	0.5	0	0	0.4
ABL1_I360V	0	0	0	0	0	0	0	0	0	0	0	0	0	0	0	0	0	0	0	0	0.4	0.12	0	0	0	0	0	0	0.4	0	0.5	0	0	0	0	0	0	0.09	0	0	0.4	0	0	0	0	0	0	0	0
ABL1_K14N	0	0	0	0	0	0	0	0	0	0	0	0	0.1	0.12	0	0	0	0	0	0	0	0	0	0	0	0	0	0	0	0	0	0	0	0	0	0	0	0	0	0	0	0	0	0	0	0	0	0	0
ABL1_K14R	0	0	0	0	0	0	0	0	0	0	0	0	0.12	0.08	0	0	0	0	0	0	0	0	0	0.2	0	0	0	0	0	0	0	0	0	0	0	0	0	0	0	0	0	0	0	0	0	0	0	0	0
ABL1_K263I	0	0.12	0.3	0.17	0.4	0.17	0	0.15	0.5	0.17	0	0.2	0	0	0	0	0	0	0.12	0.15	0.4	0.12	0	0	0	0	0.02	0.3	0	0.17	0	0.25	0.5	0	0	0	0	0	0	0.03	0.5	0	0	0	0	0	0	0	0
ABL1_K688N	0	0	0	0	0	0	0	0	0.3	0.5	0	0.3	0	0	0	0	0	0	0	0	0	0	0	0	0	0	0.4	0	0	0	0	0	0	0	0	0	0.25	0	0	0	0	0	0.1	0	0.25	0	0	0	0
ABL1_K87N	0	0	0	0	0	0	0	0	0	0	0	0	0	0	0	0	0	0	0	0	0	0	0	0	0	0	0	0	0	0	0	0	0	0	0	0	0	0	0	0	0	0	0	0	0	0	0	0	0
ABL1_L1039M	0	0	0	0	0	0	0	0	0	0	0	0	0	0	0	0	0	0	0	0	0	0.3	0	0	0	0	0.4	0	0.04	0	0.06	0	0	0	0	0	0	0	0	0	0	0	0	0	0	0	0	0	0
ABL1_L122M	0.5	0	0	0	0	0	0	0	0	0	0	0	0	0	0.5	0	0	0.4	0	0.4	0.5	0	0	0	0	0	0	0	0	0	0	0	0.12	0	0	0	0	0	0.2	0	0	0	0.5	0	0	0	0	0	0
ABL1_L17M	0	0	0	0	0	0	0	0	0	0	0	0	0	0	0	0	0	0	0	0	0	0	0.15	0.4	0.08	0	0	0	0	0	0	0.25	0.4	0	0	0	0	0	0	0	0	0.3	0.05	0.08	0	0.06	0	0	0
ABL1_L198F	0	0	0	0.5	0	0	0	0	0	0	0	0	0	0	0	0	0	0	0	0	0	0	0	0	0	0	0	0	0	0	0	0	0	0	0	0	0	0	0	0	0	0	0	0.12	0	0	0	0	0
ABL1_L324P	0.3	0	0	0	0	0	0	0	0	0	0	0	0	0.09	0	0	0	0.1	0.05	0.07	0.09	0	0.01	0	0.01	0	0	0.17	0.5	0.03	0	0	0.01	0	0.1	0	0	0	0	0	0	0	0.5	0	0	0.01	0	0	0
ABL1_L599F	0	0	0	0	0	0	0	0	0	0	0	0	0	0	0	0	0	0	0	0	0	0	0	0.08	0	0	0.01	0	0	0	0	0	0	0	0	0	0	0.07	0	0	0	0	0	0.09	0	0.4	0	0	0.3
ABL1_L69V	0	0	0	0	0	0.5	0	0	0	0	0	0	0	0	0	0	0	0	0	0	0	0	0	0	0	0	0	0	0	0	0	0	0	0	0	0	0	0	0	0	0	0	0.17	0	0	0	0.07	0	0
ABL1_L830P	0	0	0	0	0	0	0	0	0	0	0	0	0	0	0	0	0	0	0	0	0	0	0	0	0	0	0	0	0	0	0	0	0	0	0	0	0	0	0	0	0	0	0	0	0	0	0	0	0
ABL1_M351T	0	0	0.25	0	0	0	0	0	0	0	0	0	0	0	0.03	0	0	0	0	0	0	0	0	0	0	0	0	0	0	0.5	0	0	0	0	0	0	0	0	0	0	0	0.25	0.4	0.06	0	0	0.5	0	0
ABL1_M472L	0	0	0	0	0	0	0	0	0	0	0	0	0	0	0	0	0	0	0	0	0	0	0	0	0	0	0.4	0	0	0	0	0	0	0	0	0	0	0	0	0	0	0	0	0	0	0	0	0	0
ABL1_N670S	0	0	0	0	0	0	0	0	0	0	0	0	0	0	0	0	0	0	0	0	0	0	0	0	0	0	0	0	0	0	0	0	0	0	0	0	0	0	0	0	0	0	0	0	0	0	0	0	0
ABL1_P1019L	0	0	0	0	0	0	0	0	0	0	0	0	0	0	0	0	0	0	0	0	0	0	0	0.2	0	0	0	0.09	0	0	0	0	0	0	0	0.06	0.03	0.4	0.05	0	0.4	0	0.2	0.5	0	0.5	0	0	0
ABL1_P1108L	0	0	0	0	0	0	0	0	0	0	0	0	0	0	0	0	0	0	0	0	0	0	0	0	0	0	0	0	0	0	0	0	0	0	0	0.12	0	0	0	0	0	0	0	0	0	0	0	0	0
ABL1_P131S	0	0	0	0	0	0	0	0	0	0	0	0	0	0	0	0	0	0	0	0.4	0.5	0	0.3	0	0.12	0	0	0	0	0	0	0	0	0	0.17	0	0	0	0	0	0	0	0	0	0.17	0	0	0	0
ABL1_P310L	0	0	0	0	0	0	0	0.25	0	0	0	0	0	0	0	0	0	0	0	0	0	0	0	0.5	0	0	0.3	0.5	0	0.3	0	0.5	0.3	0	0.01	0	0	0	0	0	0	0	0	0	0	0.4	0	0	0
ABL1_P310S	0	0	0	0	0	0	0	0.4	0	0	0	0	0	0	0	0	0	0	0	0	0	0	0	0.25	0	0	0.4	0.3	0	0.3	0	0.4	0.4	0	0.1	0	0	0	0	0	0	0	0	0	0	0.5	0	0	0
ABL1_P310T	0	0	0	0	0	0	0	0	0	0	0	0	0	0	0	0	0	0	0.25	0	0	0	0	0.3	0	0	0.15	0.3	0	0.06	0	0.2	0.07	0.25	0.1	0	0	0	0	0	0	0	0	0	0	0.5	0	0	0
ABL1_P408R	0.01	0	0	0	0	0	0	0	0	0	0	0	0	0	0	0	0	0	0.3	0.12	0.02	0.09	0.08	0	0	0.05	0	0	0	0	0	0	0.15	0	0.01	0	0	0	0	0	0.5	0	0.5	0	0	0.17	0	0	0
ABL1_P529S	0	0	0	0	0	0	0	0	0	0	0	0	0	0	0	0	0	0	0	0	0	0	0	0	0	0.12	0	0	0.5	0	0	0	0	0	0	0	0	0.2	0	0	0	0	0	0	0	0	0	0	0
ABL1_P551L	0	0	0	0	0	0	0	0	0	0	0	0	0	0	0	0	0	0	0.04	0	0	0	0	0	0	0	0	0	0	0	0	0.5	0	0	0	0	0	0	0	0	0	0	0	0	0	0	0	0	0
ABL1_P561S	0	0	0	0	0	0	0	0	0	0	0	0	0	0	0	0	0	0	0	0	0	0	0	0	0	0	0	0	0	0	0	0	0	0.4	0	0	0	0	0	0	0	0	0	0	0	0	0	0	0
ABL1_P580L	0	0	0	0	0	0	0	0	0	0	0	0	0	0	0	0	0	0	0	0	0	0	0	0	0	0	0	0	0	0	0	0	0	0	0	0.01	0.17	0.25	0.4	0	0	0	0	0	0	0	0	0	0
ABL1_P628R	0	0	0	0	0	0	0	0	0	0	0	0	0	0.3	0	0	0	0	0	0	0	0	0	0	0	0	0	0	0	0	0	0	0	0	0	0	0	0	0	0	0	0	0	0	0	0	0	0	0
ABL1_P782S	0	0	0	0	0	0	0	0	0	0	0	0	0.17	0	0.08	0	0	0	0	0	0	0	0	0.5	0	0	0	0	0	0	0	0	0	0	0	0	0	0	0	0	0	0	0	0	0	0	0	0	0
ABL1_P783L	0	0	0	0	0	0	0	0	0	0	0	0	0	0	0	0	0	0	0	0	0	0.5	0	0.25	0	0	0	0.17	0	0.25	0	0	0	0	0	0.5	0	0	0	0	0.5	0	0	0	0	0.25	0	0	0
ABL1_P784H	0	0	0	0	0	0	0	0	0	0	0	0	0	0	0.5	0	0	0	0	0	0	0	0	0	0	0	0	0	0	0	0	0	0.5	0	0	0	0	0	0	0	0	0	0	0	0	0	0	0	0
ABL1_P784L	0	0	0	0	0	0	0	0	0	0	0	0	0	0	0.3	0	0	0	0	0	0	0	0	0	0	0	0	0	0	0	0	0	0	0	0	0	0	0	0	0	0.5	0	0	0	0	0	0	0	0.07
ABL1_P806L	0	0	0	0	0	0	0	0	0	0.3	0	0	0	0	0	0	0	0	0	0	0	0	0	0	0	0	0	0	0	0	0	0	0	0	0	0	0	0	0	0	0	0	0	0	0.07	0	0	0	0
ABL1_P810L	0	0	0	0	0	0	0	0	0	0	0	0	0	0	0.01	0	0	0	0	0	0	0	0	0.5	0	0	0	0	0	0	0	0	0	0	0	0.1	0	0	0	0	0	0	0	0	0.3	0	0	0	0
ABL1_P810Q	0	0	0	0	0	0	0	0	0	0	0	0	0	0	0.03	0	0	0	0	0	0	0	0	0	0	0	0	0	0	0	0	0	0	0	0	0.3	0	0	0	0	0	0	0	0	0.3	0	0	0	0
ABL1_P869L	0	0	0	0	0	0	0	0	0	0	0	0	0	0	0	0	0	0	0	0	0	0	0	0	0	0	0	0	0	0	0	0	0	0	0	0.4	0	0	0	0	0	0	0	0	0	0	0	0	0
ABL1_P897H	0	0	0	0	0	0	0	0	0	0	0	0	0	0	0	0	0	0	0	0	0	0	0	0.12	0	0	0	0	0	0	0	0	0	0	0	0	0	0	0	0	0	0	0	0	0.17	0	0	0	0.2
ABL1_P899L	0	0	0	0	0	0	0	0	0	0	0	0	0	0	0	0	0	0	0	0	0	0	0	0.12	0	0	0	0	0	0	0	0	0	0	0	0.25	0	0	0	0	0	0	0	0	0	0	0	0	0
ABL1_P899Q	0	0	0	0	0	0	0	0	0	0	0	0	0	0	0	0	0	0	0	0	0	0	0	0.1	0	0	0	0	0	0	0	0	0	0	0	0.2	0	0	0	0	0	0	0	0	0	0	0	0	0
ABL1_P918L	0	0	0	0	0	0	0	0	0	0	0	0	0	0	0	0	0	0	0	0	0	0	0	0	0	0	0	0	0	0	0	0	0	0	0	0	0	0	0	0	0	0	0	0	0	0	0	0	0
ABL1_P961L	0	0	0	0	0	0	0	0	0	0	0	0	0	0	0	0	0	0	0	0	0	0	0	0	0	0	0	0	0	0	0	0	0	0	0	0	0	0	0	0	0.3	0	0	0	0	0	0	0	0
ABL1_P961S	0	0	0	0	0	0	0	0	0	0	0	0	0	0	0	0	0	0	0	0	0	0	0	0	0	0	0	0	0	0	0	0	0	0	0	0	0	0	0	0	0	0	0	0	0	0	0	0	0
ABL1_P971L	0	0	0	0	0	0	0	0	0	0	0	0	0	0	0	0	0	0	0	0	0	0	0	0	0	0	0	0	0	0	0	0	0	0	0	0	0	0.15	0	0	0	0	0	0.5	0.4	0	0	0	0
ABL1_P971S	0	0	0	0	0	0	0	0	0	0	0	0	0	0	0	0	0	0	0	0	0	0	0	0	0	0	0	0	0	0	0	0	0	0	0	0	0	0	0	0	0	0	0	0.3	0	0	0	0	0
ABL1_P982L	0	0	0	0	0	0	0	0	0	0	0	0	0	0	0	0	0	0	0	0	0	0	0	0	0	0	0	0	0	0	0	0	0.4	0	0	0.04	0	0	0	0	0.5	0	0	0	0.05	0	0	0	0
ABL1_Q447P	0	0	0	0	0	0	0	0	0	0	0	0	0	0	0	0	0	0	0	0	0	0	0	0	0	0	0	0	0	0.5	0	0	0	0	0	0	0	0	0	0	0	0	0	0	0	0	0	0	0
ABL1_Q996H	0	0	0	0	0	0	0	0	0	0	0	0	0	0	0	0	0	0	0	0	0	0	0	0	0	0	0	0	0	0	0	0	0	0	0	0	0	0	0	0	0	0	0.5	0	0	0	0	0	0
ABL1_R1009Q	0	0	0.4	0.3	0.3	0.5	0.04	0	0	0	0.3	0	0	0	0	0	0	0	0	0	0	0	0	0	0	0	0	0	0	0	0.5	0	0	0	0	0	0	0	0	0	0	0	0	0	0	0	0	0	0
ABL1_R1013W	0	0	0	0	0	0	0	0	0	0	0	0	0.4	0	0.3	0	0	0	0	0	0	0	0	0	0	0	0	0	0	0	0	0	0	0	0	0	0	0	0	0	0	0	0	0	0	0	0	0	0
ABL1_R1016C	0	0	0	0	0	0	0	0	0	0	0	0	0	0.07	0	0	0	0	0	0	0	0	0	0	0	0	0	0	0	0	0	0	0	0	0	0	0	0	0	0	0	0	0	0	0	0	0	0	0
ABL1_R1095W	0	0.17	0.3	0	0	0.4	0	0.25	0.03	0.12	0.15	0.25	0	0	0	0	0	0	0	0	0	0	0	0	0	0	0.25	0	0	0	0	0	0	0	0	0	0	0	0	0	0	0	0	0	0	0	0.25	0	0
ABL1_R134L	0	0.5	0.03	0	0	0	0	0.5	0.2	0.12	0.25	0.4	0	0	0	0	0	0	0	0	0	0	0.5	0	0	0	0	0.4	0	0	0	0	0	0	0	0	0	0	0	0.17	0	0	0	0	0	0	0	0	0
ABL1_R14M	0	0.5	0.03	0	0	0	0	0.5	0.2	0.12	0.25	0.4	0	0	0	0	0	0	0	0	0	0	0.5	0	0	0	0	0.4	0	0	0	0	0	0	0	0	0	0	0	0.17	0	0	0	0	0	0	0	0	0
ABL1_R161M	0	0	0	0	0	0	0	0	0	0	0	0	0	0	0	0	0	0	0.5	0	0.5	0	0.25	0	0.25	0	0	0	0	0.5	0	0.5	0	0	0.17	0.06	0.4	0	0	0	0	0.17	0	0.5	0	0	0	0	0
ABL1_R166K	0	0	0	0	0	0	0	0	0	0	0	0	0	0	0	0	0	0	0	0	0	0	0	0	0	0	0	0	0	0	0	0	0	0	0	0	0	0	0	0	0	0.4	0.04	0.25	0	0	0	0	0
ABL1_R170G	0	0	0	0	0	0	0	0	0	0	0	0	0	0	0	0	0	0.3	0	0	0	0	0	0	0.25	0	0	0.15	0	0.17	0	0	0	0	0.4	0	0	0	0	0	0	0.25	0.02	0.4	0	0	0	0	0
ABL1_R239C	0	0	0	0	0	0	0	0	0	0	0	0	0	0.17	0	0	0	0	0	0	0.4	0.4	0	0	0	0	0	0	0	0	0	0	0	0	0	0	0	0	0.4	0	0	0	0	0	0	0	0	0	0
ABL1_R47C	0	0	0	0	0	0	0	0	0	0	0	0	0	0	0	0	0	0.2	0	0	0	0	0	0	0	0	0	0	0	0	0	0	0	0	0	0	0	0	0	0	0	0	0	0	0	0	0	0	0
ABL1_R47S	0	0	0	0	0	0	0	0	0	0	0	0	0	0	0	0	0	0.4	0	0	0	0	0	0	0	0	0	0	0	0	0	0	0	0	0	0	0	0	0	0	0	0	0	0	0	0	0	0	0
ABL1_R483L	0	0	0	0	0	0	0	0	0	0	0	0	0	0	0	0	0	0.3	0	0	0.3	0	0	0	0	0	0	0	0	0	0	0	0	0	0	0	0	0	0	0	0	0	0	0	0	0	0	0	0
ABL1_R483Q	0	0	0	0	0	0	0	0	0	0	0	0	0	0	0	0	0	0	0	0	0	0	0	0	0	0	0	0	0	0	0	0	0	0	0	0	0	0	0	0	0	0	0	0	0	0	0	0	0
ABL1_R516H	0	0	0	0	0	0	0	0	0	0	0	0	0	0	0	0	0	0	0	0	0	0	0	0	0	0	0	0	0	0.5	0	0	0	0	0	0	0	0	0	0	0	0	0	0	0.25	0	0	0	0
ABL1_R533S	0	0	0	0	0	0	0	0	0	0	0	0	0	0	0	0	0	0	0	0	0	0	0	0.4	0	0	0	0	0	0	0	0	0	0	0	0	0	0	0	0	0	0	0	0	0	0	0	0	0
ABL1_R589C	0	0	0.4	0	0	0	0	0	0.3	0.05	0	0.5	0	0	0	0	0	0	0	0	0	0	0	0	0	0	0	0	0	0	0	0	0	0	0	0	0	0	0	0	0	0	0	0	0	0	0.5	0	0
ABL1_R617H	0	0	0	0	0	0	0	0	0	0	0	0	0	0	0	0	0	0	0.4	0	0.3	0	0	0	0	0	0	0	0	0	0	0	0.5	0	0	0.5	0	0	0	0	0	0	0	0	0	0	0	0	0
ABL1_R622W	0	0	0	0	0	0	0	0	0	0	0	0	0	0	0	0	0	0	0	0	0	0	0	0	0	0	0	0	0	0	0	0	0	0	0	0	0	0.4	0	0	0	0	0	0	0	0	0	0	0.3
ABL1_R674Q	0	0	0	0	0	0	0	0	0	0	0	0	0	0	0	0	0	0	0	0	0	0	0	0	0	0	0	0	0	0	0	0	0	0	0	0	0	0	0	0	0	0	0.03	0.12	0	0	0	0	0
ABL1_R712H	0	0	0	0	0	0	0	0	0	0	0	0	0	0.04	0	0	0	0	0	0	0	0	0	0	0	0.06	0	0	0	0	0	0	0	0	0	0	0	0	0	0.3	0.08	0	0	0	0	0	0	0	0
ABL1_R715C	0	0	0	0	0.3	0	0	0.5	0	0	0	0	0	0.06	0	0	0	0	0	0	0	0	0	0	0	0	0	0	0	0	0	0	0	0	0	0	0	0	0	0	0	0	0	0	0	0	0	0	0.2
ABL1_R732S	0	0	0	0	0	0	0	0	0	0	0	0	0	0	0	0	0	0	0	0	0	0	0	0	0	0	0	0	0.07	0	0	0	0	0	0	0	0	0	0	0	0	0	0	0	0	0	0	0	0
ABL1_R764G	0	0	0	0	0	0	0	0	0	0	0	0	0	0	0	0	0	0	0	0	0	0	0	0	0	0	0	0	0	0	0	0	0	0	0	0.3	0	0	0	0	0	0	0	0	0	0	0	0	0
ABL1_R874K	0	0	0	0	0	0	0	0	0	0	0	0	0	0	0	0	0	0	0	0	0	0	0	0.08	0	0	0	0	0	0	0	0	0	0	0	0	0	0.25	0	0	0	0	0	0	0	0	0	0	0
ABL1_R887M	0	0	0	0	0	0	0	0	0	0	0	0	0	0	0	0	0	0	0	0	0	0	0	0	0	0	0	0	0	0	0	0	0	0	0	0	0	0	0	0	0	0	0	0	0.08	0	0	0	0
ABL1_S1011A	0	0	0	0	0	0	0	0	0	0	0	0	0.5	0	0.5	0	0	0	0	0	0	0	0	0.3	0	0.4	0	0	0.5	0	0.4	0	0	0	0	0	0	0	0	0	0	0	0	0	0	0	0	0	0
ABL1_S1024N	0	0	0	0	0	0	0	0	0	0	0	0	0.15	0	0.12	0	0	0	0	0	0	0	0	0.5	0	0	0	0	0	0	0	0	0	0	0	0	0	0	0	0	0	0	0	0	0	0	0	0	0
ABL1_S1119I	0	0	0	0	0	0	0	0	0.5	0.5	0	0	0	0	0	0	0	0	0	0	0	0	0	0	0	0	0	0	0	0	0	0	0	0	0	0	0	0	0	0	0	0	0	0	0	0	0	0	0
ABL1_S1120L	0	0.5	0	0	0	0	0	0.3	0.5	0.2	0	0.3	0	0	0	0	0	0	0	0	0	0	0	0	0	0	0.15	0	0	0	0	0	0	0	0	0	0	0	0	0.25	0.3	0	0	0	0	0	0	0	0
ABL1_S164L	0	0	0	0	0.09	0	0	0.4	0.5	0.5	0	0	0	0	0	0	0	0	0	0	0	0	0	0	0	0	0	0	0	0.5	0	0	0	0	0.4	0.4	0.5	0	0	0	0	0.17	0.04	0.15	0	0	0	0	0
ABL1_S180F	0	0	0	0	0	0	0	0	0	0	0	0	0.5	0	0.3	0.5	0	0	0	0.5	0.25	0.5	0.3	0.4	0	0	0	0	0	0.03	0	0.17	0.3	0	0.3	0	0	0.17	0.4	0	0.01	0	0.03	0.1	0.02	0	0	0	0.17
ABL1_S18F	0	0	0	0	0	0	0	0	0	0	0	0	0.3	0.3	0	0	0	0	0	0	0	0	0.12	0.5	0.17	0	0	0	0	0	0	0	0	0	0	0	0	0	0	0	0	0.3	0.02	0.2	0	0	0	0	0
ABL1_S21P	0	0	0	0	0	0	0	0	0	0	0	0	0	0	0	0	0	0	0	0	0	0	0	0	0	0	0	0	0	0	0	0	0	0	0	0	0	0	0	0	0	0	0.3	0	0	0.15	0	0	0
ABL1_S21Y	0	0	0	0	0	0	0	0	0	0	0	0	0	0	0	0	0	0	0.4	0	0	0	0.5	0	0.5	0	0	0	0	0	0	0	0	0	0	0	0	0	0	0	0	0	0.17	0.15	0	0.15	0	0	0
ABL1_S32L	0	0	0	0	0	0	0	0.25	0.17	0.3	0	0.15	0	0	0	0	0	0	0	0	0	0	0	0	0	0	0	0	0	0	0	0	0	0	0	0	0	0	0	0	0	0	0	0	0	0	0	0	0
ABL1_S420F	0	0	0	0	0.5	0	0	0	0	0	0	0	0	0	0	0	0.15	0.03	0	0	0.2	0	0	0	0	0	0.25	0	0	0	0	0	0	0	0	0	0	0.5	0.4	0	0	0	0	0	0.4	0	0	0	0
ABL1_S601G	0	0	0	0	0	0	0	0	0	0	0	0	0.3	0	0.5	0	0	0	0	0	0	0	0	0.2	0	0	0.17	0	0	0	0	0	0	0	0	0	0	0	0	0	0	0	0	0	0	0.5	0	0	0.5
ABL1_S601R	0	0	0	0	0	0	0	0	0	0	0	0	0.3	0	0.5	0	0	0	0	0	0	0	0	0.12	0	0	0.08	0	0	0	0	0	0	0	0	0	0	0	0	0	0	0	0	0.5	0	0	0	0.17	0.5
ABL1_S709F	0	0	0	0	0	0	0	0	0	0	0	0	0	0	0.15	0	0	0	0	0	0	0	0	0	0	0.01	0	0	0.4	0	0.4	0	0	0	0	0	0	0	0	0	0	0	0.4	0	0	0	0	0	0
ABL1_S742F	0	0	0	0	0	0	0	0	0	0	0	0	0	0	0	0	0	0	0	0	0	0	0	0	0	0	0	0.5	0	0.3	0	0	0	0	0	0	0	0	0	0	0	0	0.09	0	0	0.01	0	0	0
ABL1_S75R	0	0	0	0	0	0	0	0	0	0	0	0	0	0	0	0	0	0	0.5	0	0	0	0	0	0	0	0	0	0	0	0	0	0.4	0	0	0	0	0	0	0	0.25	0	0	0	0.4	0	0	0	0.4
ABL1_S828L	0	0	0	0	0	0.2	0	0	0	0	0	0	0	0	0	0	0	0	0	0	0	0.1	0	0	0	0	0	0	0	0	0	0	0	0	0	0	0	0	0	0	0	0	0	0.4	0.08	0.01	0	0	0.02
ABL1_S855I	0	0	0	0	0	0	0	0	0	0	0	0	0	0	0	0	0	0	0	0	0	0.5	0	0	0	0	0	0	0	0	0	0	0	0	0	0	0	0	0	0	0	0	0	0	0	0	0	0	0
ABL1_S873P	0	0	0	0	0	0	0	0	0	0	0	0	0	0	0	0	0	0	0	0	0	0	0	0	0	0	0	0	0	0	0	0	0	0	0	0	0	0.15	0	0	0	0	0	0	0	0	0	0	0
ABL1_S893P	0	0	0	0	0	0	0	0	0	0	0	0	0	0	0	0	0	0	0	0	0	0	0	0	0	0	0	0	0	0	0	0	0	0	0	0	0.5	0.2	0	0	0	0	0	0	0	0	0	0	0
ABL1_S972L	0	0	0	0	0	0	0	0	0	0	0	0	0	0	0	0	0	0	0	0	0	0	0	0	0	0	0	0.2	0	0	0	0	0	0	0	0	0	0	0	0	0	0	0	0	0	0	0	0	0
ABL1_S998C	0	0	0	0	0	0	0	0	0	0.4	0	0	0	0	0	0	0	0	0	0	0	0	0	0	0	0	0	0	0	0	0	0	0	0	0	0	0	0	0	0	0	0	0	0	0	0	0	0	0
ABL1_T1008I	0	0	0	0	0.5	0	0.04	0	0	0	0.2	0	0.3	0	0.05	0	0	0	0	0	0	0	0	0	0	0.4	0	0	0	0	0.5	0.5	0	0.4	0	0	0	0	0	0	0	0	0	0	0	0	0	0	0
ABL1_T1015P	0	0	0	0	0	0	0	0	0	0	0	0	0	0	0	0	0	0	0	0	0	0	0	0	0	0	0	0	0	0	0	0	0	0	0	0.25	0	0	0	0	0	0	0	0	0	0	0	0	0.5
ABL1_T104I	0	0	0	0	0	0	0	0	0	0	0	0	0	0	0	0	0	0	0	0	0	0	0	0	0	0	0	0.4	0	0	0	0	0	0	0	0	0	0	0	0	0	0	0	0	0	0	0	0	0
ABL1_T267M	0	0	0	0	0.25	0	0	0	0.4	0	0.5	0	0.25	0	0	0	0	0	0	0	0.3	0.5	0	0.5	0	0	0	0	0	0	0	0	0	0	0	0	0	0	0	0	0	0	0	0.3	0	0	0	0	0.4
ABL1_T277I	0	0.4	0.4	0.04	0.4	0	0	0.5	0.06	0.25	0.5	0.3	0	0	0	0	0	0	0	0	0	0	0	0	0	0	0	0	0	0	0	0	0	0	0	0	0	0	0	0	0	0	0	0	0	0	0	0	0
ABL1_T751K	0	0	0	0	0	0	0	0	0	0	0	0	0	0	0	0	0	0	0	0	0	0	0	0	0	0	0	0	0	0	0	0	0	0	0	0	0	0	0	0	0	0	0	0	0	0	0	0	0
ABL1_V111L	0	0	0	0	0	0	0	0	0	0	0	0	0	0	0	0	0	0	0	0	0	0	0	0	0.3	0	0	0	0	0	0	0	0	0	0	0.3	0	0	0	0	0	0	0	0	0	0	0	0	0
ABL1_V186I	0	0	0	0	0	0	0	0	0	0	0	0	0.4	0.17	0	0.07	0.15	0.05	0	0	0	0	0	0	0	0.4	0	0	0	0	0	0	0	0	0	0	0	0	0	0	0	0	0	0	0	0	0	0	0
ABL1_V228M	0	0	0	0	0	0	0	0	0	0	0	0	0.4	0	0.5	0	0	0.5	0.09	0.12	0.4	0.12	0.02	0	0.08	0	0	0.09	0	0.4	0	0	0.1	0	0.06	0	0	0	0	0	0	0	0.25	0	0	0.3	0	0	0
ABL1_V299M	0	0	0	0	0	0	0	0	0	0	0	0	0	0.4	0	0	0	0	0	0	0	0	0	0	0	0	0	0	0	0	0	0	0	0	0	0	0	0	0	0	0.4	0	0	0	0.5	0	0	0	0
ABL1_V371L	0	0.4	0	0	0	0	0	0.08	0.03	0.04	0	0.03	0	0	0	0	0	0	0	0	0	0	0	0	0	0	0	0	0	0	0	0	0	0	0	0	0	0	0.5	0	0.25	0	0	0	0	0	0	0	0
ABL1_V377M	0	0	0	0	0	0	0	0	0.4	0	0.2	0	0	0	0	0	0	0	0	0	0.25	0	0	0	0	0	0	0	0	0	0	0	0	0	0	0	0	0.15	0.05	0	0	0	0	0	0	0	0	0	0
ABL1_V515I	0	0	0	0	0	0	0	0	0	0	0	0	0	0	0	0	0	0	0	0	0	0	0	0	0	0	0	0	0	0	0	0	0	0	0	0	0	0	0	0	0	0	0	0	0	0	0	0	0
ABL1_V568M	0	0	0	0	0	0	0	0	0	0	0	0	0.09	0	0.09	0	0	0	0	0	0.3	0	0	0	0	0	0	0	0	0	0	0	0	0	0	0	0	0	0	0	0.25	0	0	0	0.01	0	0	0	0.5
ABL1_V981I	0	0	0	0	0	0	0	0	0	0	0	0	0	0	0	0	0	0	0	0	0	0	0	0	0	0	0	0	0	0.4	0	0	0.17	0	0	0.07	0	0	0	0	0	0	0	0	0.15	0	0	0	0
ABL1_W430C	0	0	0	0	0	0	0	0	0	0	0	0	0	0	0	0	0	0.5	0	0	0	0	0	0	0	0	0	0	0	0	0	0	0	0	0.4	0	0	0	0	0	0	0	0.4	0.4	0	0	0	0	0
ABL1_W430L	0	0	0	0	0	0	0	0	0	0	0	0	0	0	0	0.4	0.3	0.4	0	0	0	0	0	0	0	0	0	0	0	0	0	0	0	0	0.3	0	0	0	0	0	0	0	0	0	0	0	0	0	0
ABL1_Y312C	0	0	0	0	0	0	0	0	0	0	0	0	0	0	0	0	0	0	0.3	0.15	0.2	0.4	0.5	0	0	0	0	0	0	0.5	0	0	0.4	0	0.04	0	0	0	0	0	0	0	0	0	0	0	0	0	0
ABL1_Y312H	0	0	0	0	0	0	0	0.5	0	0	0	0	0	0	0	0	0	0	0.04	0.05	0.15	0.05	0.4	0	0	0	0	0	0	0.07	0	0	0.2	0	0.04	0	0	0	0	0	0	0.3	0	0	0.17	0	0	0	0
ABL1_Y440H	0	0	0	0	0	0	0	0	0	0	0	0	0	0	0	0	0	0	0	0	0	0	0	0	0	0	0	0.5	0	0	0	0	0	0.5	0	0	0	0	0	0	0	0	0	0	0	0	0	0	0
ABL1_Y449C	0	0	0	0	0	0	0	0	0	0	0	0	0	0.15	0.3	0	0	0	0	0	0	0	0	0	0	0	0	0	0	0	0	0	0	0	0	0	0	0	0	0	0	0	0	0	0	0	0	0	0
ABL1_Y70H	0	0	0	0	0	0	0	0	0	0	0	0	0	0	0	0	0	0	0	0	0	0	0	0	0	0	0	0	0	0	0	0	0	0	0	0	0	0	0	0	0	0	0.2	0	0	0	0	0	0
ACVR1B_A19T	0	0	0	0	0	0	0	0	0	0	0	0	0	0	0	0	0	0	0	0	0	0	0	0	0	0	0	0	0	0	0	0	0	0	0	0	0	0	0	0	0	0	0	0	0	0	0	0	0
ACVR1B_A204S	0	0	0	0	0	0	0	0	0	0	0	0	0	0	0	0	0	0	0	0	0	0	0	0	0	0	0.2	0	0.4	0	0	0	0	0	0	0	0	0	0.5	0	0	0	0	0	0	0.2	0	0	0
ACVR1B_A204V	0	0	0	0	0	0	0	0	0	0	0	0	0	0	0	0	0	0	0	0	0	0	0	0	0	0	0.3	0	0	0	0	0	0	0	0	0	0	0	0	0	0.4	0	0	0	0	0.12	0	0	0
ACVR1B_A2S	0	0	0	0	0	0	0	0	0	0	0	0	0	0	0	0	0	0	0	0	0	0	0	0	0	0	0	0	0	0	0	0	0	0	0	0	0	0	0	0	0	0	0.17	0.4	0	0	0.17	0	0
ACVR1B_A311T	0	0	0	0	0	0	0	0	0	0	0	0	0	0	0	0	0	0	0.4	0	0.25	0.4	0	0	0	0	0	0	0	0	0	0.25	0.05	0.15	0	0	0	0	0	0	0	0	0	0	0	0.17	0	0	0
ACVR1B_A316T	0	0	0	0	0	0	0	0	0.5	0.5	0	0	0	0	0	0	0	0	0	0	0	0	0	0	0	0	0	0	0	0	0	0	0.4	0	0	0	0	0	0	0	0	0	0	0	0	0	0	0	0
ACVR1B_A357T	0	0	0	0.25	0	0.4	0	0	0	0	0	0	0	0	0	0	0	0	0	0	0	0	0	0	0	0	0	0	0	0	0	0	0	0	0	0	0	0	0	0	0	0	0	0	0	0	0	0	0
ACVR1B_A357V	0	0	0	0	0	0	0	0	0	0	0	0	0	0	0	0	0	0	0	0	0	0	0	0	0	0	0	0	0	0	0	0	0	0	0	0	0	0	0	0	0	0	0	0	0	0	0	0	0
ACVR1B_A35V	0	0	0	0	0	0	0	0	0	0	0	0	0	0.25	0	0	0	0	0	0	0	0	0	0	0	0	0	0	0	0	0	0	0	0	0	0	0	0	0	0	0	0	0	0	0	0	0	0	0
ACVR1B_A401T	0.15	0	0	0	0	0	0	0	0	0	0	0	0	0	0	0	0	0	0	0	0	0	0	0.25	0	0	0	0	0	0	0	0	0	0	0.5	0	0	0	0	0	0	0	0	0.4	0.4	0	0	0	0
ACVR1B_A405V	0	0	0	0	0.5	0	0.25	0.08	0.15	0.07	0	0.07	0	0	0	0.09	0.4	0.1	0	0	0	0	0.5	0.25	0	0	0	0	0	0	0	0	0	0	0.1	0	0	0	0	0	0	0	0.25	0.4	0	0	0	0	0
ACVR1B_A414V	0	0	0	0	0	0	0	0	0	0	0	0	0	0.17	0	0	0	0	0	0	0	0	0	0	0	0.4	0	0	0	0.5	0.3	0	0.5	0	0	0	0	0	0	0	0.5	0	0	0	0	0	0	0	0
ACVR1B_A446V	0.2	0	0	0	0	0	0	0	0	0	0	0	0	0	0	0	0	0	0	0	0.3	0.2	0.5	0	0	0	0	0	0	0	0	0	0	0	0	0	0	0	0	0	0	0	0	0	0	0	0	0	0
ACVR1B_C476F	0	0.01	0.05	0.3	0	0.01	0	0.15	0.02	0.07	0	0.04	0	0	0	0	0	0	0	0	0	0	0	0.5	0	0	0.09	0.25	0.25	0	0	0	0	0	0.5	0	0	0.12	0.05	0	0	0	0.25	0	0	0	0	0	0.17
ACVR1B_C476Y	0	0.03	0.06	0.25	0	0.09	0	0.12	0.02	0.04	0	0.03	0	0	0	0	0	0	0	0	0	0.4	0.5	0.4	0.5	0	0.17	0.1	0.25	0	0	0	0	0	0.01	0	0	0.08	0.03	0	0	0	0.25	0	0	0	0	0	0.1
ACVR1B_C517Y	0	0	0	0	0	0	0	0	0	0	0	0	0	0	0	0	0	0	0	0	0	0	0	0	0	0	0	0	0	0	0	0	0	0	0	0	0	0	0	0	0	0	0	0	0	0	0	0	0
ACVR1B_C69Y	0	0	0	0	0.08	0	0.5	0	0	0	0	0	0	0	0	0.5	0.4	0.5	0	0	0	0	0	0.05	0	0	0.5	0	0	0.17	0	0	0.15	0	0	0	0	0	0	0	0	0	0.2	0.4	0.03	0.02	0	0	0
ACVR1B_D268E	0	0	0	0	0	0	0	0	0	0	0	0	0	0	0	0	0	0	0	0	0	0	0	0	0	0	0	0	0	0	0	0	0	0	0	0	0	0	0	0	0	0	0	0	0	0	0	0	0
ACVR1B_D335G	0	0	0	0.5	0	0	0	0	0	0	0	0	0	0	0	0	0	0	0	0	0	0	0	0.5	0	0	0	0	0	0	0	0	0	0	0	0.12	0	0	0	0	0	0	0	0	0	0	0	0	0.5
ACVR1B_D335N	0	0	0	0	0	0	0	0	0	0	0	0	0	0	0	0	0	0	0	0	0	0	0	0.5	0	0	0	0	0	0	0	0	0	0	0	0.15	0	0.17	0	0	0	0	0	0	0	0	0	0	0
ACVR1B_D361G	0	0	0	0.25	0	0	0	0	0	0	0	0	0	0	0	0	0	0	0	0	0	0	0	0	0	0	0	0	0	0	0	0	0	0	0	0	0	0	0	0	0	0	0	0	0	0	0	0	0
ACVR1B_D376N	0.5	0	0	0	0	0	0	0	0	0	0	0	0	0	0	0	0	0	0	0	0	0	0	0	0	0	0	0	0	0	0	0	0	0	0	0	0	0	0	0	0	0	0	0	0	0	0	0	0
ACVR1B_D402G	0	0	0	0	0	0	0	0	0	0	0	0	0.4	0	0	0	0	0	0.5	0.4	0	0	0.08	0.06	0.4	0	0	0	0	0	0	0	0	0	0.04	0	0	0	0.5	0	0	0.2	0.12	0.5	0.25	0	0	0	0.25
ACVR1B_D402Y	0.4	0	0	0	0	0	0	0.5	0	0	0	0	0.5	0.3	0	0	0	0.5	0.4	0.4	0.5	0.17	0.01	0.02	0.4	0	0	0	0	0.15	0	0	0.4	0	0.01	0	0	0.3	0.2	0	0	0.07	0.01	0.12	0.2	0.12	0.2	0	0.12
ACVR1B_D443E	0	0	0	0	0	0	0	0	0	0	0	0	0	0	0	0	0	0	0	0	0	0	0	0	0	0	0	0	0	0.3	0	0.15	0.5	0	0	0	0	0	0	0	0	0	0	0	0	0.25	0	0	0
ACVR1B_D449N	0	0	0	0	0	0	0	0	0	0	0	0	0	0	0	0	0	0	0	0	0	0	0	0	0	0	0	0	0	0	0	0	0	0	0	0	0	0.4	0.4	0	0	0	0	0.3	0	0	0	0	0
ACVR1B_D449V	0	0	0	0	0	0	0	0	0	0	0	0	0	0	0	0	0	0	0	0	0	0	0	0	0	0.25	0	0	0	0	0	0	0	0	0	0	0	0	0.4	0.4	0	0	0	0.4	0	0	0	0	0.5
ACVR1B_D89N	0	0	0	0	0	0	0	0	0	0	0	0	0	0.05	0	0	0	0.5	0	0	0	0	0	0	0	0	0	0	0	0	0	0	0	0	0.25	0	0	0	0	0	0	0	0.04	0	0	0	0	0	0
ACVR1B_E384Q	0	0	0	0	0	0	0	0	0	0	0	0	0	0	0	0	0	0	0	0	0	0.12	0	0	0	0	0	0	0	0	0	0	0	0	0	0	0	0	0	0.3	0	0	0	0.4	0.4	0	0	0.4	0.02
ACVR1B_E388K	0	0	0	0	0	0	0	0	0	0	0	0	0	0	0	0	0	0	0.4	0.25	0.2	0.01	0	0	0	0	0	0	0	0	0	0	0	0.09	0	0	0	0	0	0	0	0	0	0	0	0	0	0	0
ACVR1B_E412D	0	0	0	0	0	0	0.4	0.25	0.4	0.12	0	0.25	0	0.5	0	0	0	0	0	0	0	0	0	0	0	0	0	0	0	0.5	0.3	0	0.2	0	0	0	0	0	0	0	0.12	0	0	0	0	0	0	0	0
ACVR1B_E425Q	0	0	0	0	0	0	0	0	0	0	0	0	0	0	0	0.3	0.3	0.03	0	0	0	0	0	0	0	0	0	0	0	0.3	0	0	0.09	0	0.3	0	0	0	0.4	0	0	0	0	0	0	0	0.12	0	0
ACVR1B_E466K	0	0	0	0	0	0	0	0	0	0	0	0	0	0.15	0	0	0	0	0	0	0	0	0	0	0	0	0	0	0	0	0	0	0	0	0	0	0	0.5	0.5	0	0	0	0	0	0	0	0	0	0
ACVR1B_E74K	0	0	0	0	0	0	0	0	0	0	0	0	0.4	0	0	0	0	0	0	0	0	0	0	0.03	0	0	0	0.12	0	0.3	0	0	0	0	0	0	0.25	0	0	0	0	0.15	0.05	0.15	0	0.3	0	0	0
ACVR1B_F198V	0	0	0	0	0	0	0	0	0	0	0	0	0	0	0	0	0	0	0	0	0	0.15	0	0	0	0	0	0	0	0	0	0	0	0	0	0	0	0	0	0	0	0	0	0	0	0	0	0	0
ACVR1B_F218I	0	0	0	0	0	0	0	0	0	0	0	0	0	0	0	0	0	0	0	0	0	0	0	0	0	0.2	0	0	0	0	0	0	0	0	0	0	0	0	0	0	0	0	0	0	0	0	0	0	0
ACVR1B_F236L	0	0	0	0	0	0	0	0	0	0	0	0	0	0	0	0	0	0	0	0	0	0	0	0	0	0.25	0	0	0	0	0	0	0	0	0	0	0	0	0	0	0	0	0	0	0	0.4	0	0	0
ACVR1B_F398C	0	0	0	0	0	0	0	0	0	0	0	0	0	0.04	0	0	0	0	0	0	0	0	0	0	0	0	0	0	0	0	0	0	0	0	0	0	0	0	0	0	0	0	0	0	0	0	0	0	0
ACVR1B_F439C	0	0	0	0	0	0	0	0	0	0	0	0	0	0.12	0	0	0	0	0	0	0	0	0	0	0	0	0	0	0	0	0	0	0	0	0	0	0	0	0	0	0	0	0	0	0	0	0	0	0
ACVR1B_G129C	0	0	0	0	0	0	0	0	0	0	0.5	0	0	0	0	0	0	0	0	0	0	0	0	0	0	0	0	0	0	0	0	0	0.5	0	0	0	0	0	0	0	0	0	0	0	0	0	0	0	0
ACVR1B_G214V	0	0	0	0	0	0	0	0	0	0	0	0	0	0	0	0	0	0	0	0	0	0	0	0	0	0	0	0	0	0	0	0	0	0	0	0	0	0	0	0	0	0	0	0	0	0	0	0	0
ACVR1B_G216S	0	0	0	0	0	0	0	0	0	0	0	0	0	0	0	0	0	0	0	0	0	0	0	0	0	0.09	0	0	0	0	0	0	0	0	0	0	0	0	0	0	0	0	0	0	0	0	0	0	0
ACVR1B_G219E	0	0	0	0	0	0	0	0	0	0	0	0	0	0	0	0	0	0	0	0	0	0.12	0	0	0	0.17	0	0	0	0	0	0	0	0	0	0	0	0	0	0	0	0	0	0	0	0	0	0	0
ACVR1B_G219W	0	0	0	0	0	0	0	0	0	0	0	0	0	0	0	0	0	0	0	0	0.5	0.12	0	0	0	0.01	0	0	0.09	0	0	0	0	0	0	0	0.5	0	0	0	0	0	0	0	0	0	0	0	0
ACVR1B_G228V	0	0	0	0	0	0	0	0	0	0	0	0	0	0	0	0	0	0	0	0	0	0	0	0	0	0	0.25	0	0	0.4	0	0.17	0	0.02	0	0	0	0	0	0	0	0	0	0	0	0	0	0	0
ACVR1B_G288R	0	0	0	0	0	0	0	0	0	0	0	0	0	0	0	0	0	0	0	0	0.5	0	0	0	0	0.4	0	0	0	0.04	0.25	0	0	0	0.15	0	0	0	0	0	0	0	0	0	0	0	0.2	0	0
ACVR1B_G288W	0	0	0	0	0	0	0	0	0	0	0	0	0	0	0	0	0.07	0.3	0	0.5	0.06	0	0	0	0	0	0	0.12	0	0.03	0	0	0	0	0.3	0	0	0	0	0	0	0	0.5	0	0.4	0	0.06	0	0
ACVR1B_G355S	0	0.25	0.12	0.09	0	0.09	0	0	0	0	0	0	0	0	0	0	0	0	0	0	0	0	0	0	0	0	0	0	0	0	0	0	0	0.5	0	0	0.4	0	0	0	0.5	0	0	0	0	0	0	0	0
ACVR1B_G407W	0	0.1	0	0	0	0	0.03	0.04	0.06	0.02	0.15	0.06	0	0	0	0.06	0.09	0.1	0.17	0.15	0.1	0.17	0.25	0	0	0	0.06	0	0.4	0	0	0	0.4	0	0.05	0	0	0	0	0	0	0	0.12	0	0	0	0	0	0
ACVR1B_G6R	0	0	0	0	0	0.25	0.3	0	0	0	0	0	0	0	0	0	0	0	0	0.12	0.1	0	0	0.3	0	0	0	0	0	0.06	0	0	0	0	0	0	0	0	0.5	0	0.3	0	0	0.4	0	0	0	0.08	0.03
ACVR1B_H317Y	0.01	0	0.25	0.4	0	0	0	0.5	0.4	0.4	0	0	0	0	0	0	0	0	0	0	0	0	0.17	0	0	0	0.3	0	0	0	0	0.5	0.12	0.3	0.25	0	0	0	0	0	0	0.04	0.06	0.1	0	0.02	0	0	0
ACVR1B_H333R	0	0	0	0	0	0	0	0	0	0	0	0	0	0	0	0	0	0	0	0	0	0	0	0	0	0	0	0	0	0	0	0	0	0	0	0.06	0	0	0	0	0	0	0	0	0	0	0	0	0.2
ACVR1B_I212M	0	0	0	0	0	0	0	0	0	0	0	0	0	0	0.3	0	0	0	0	0	0	0	0	0	0	0	0.3	0	0	0	0	0	0	0	0	0	0	0	0	0	0	0	0	0	0	0.3	0	0	0
ACVR1B_I261M	0	0	0	0	0	0	0	0.4	0.4	0.5	0	0	0	0	0	0	0	0	0	0	0	0.5	0	0.5	0	0	0	0	0	0	0	0	0	0	0	0	0	0.5	0.4	0	0	0	0	0	0	0	0.25	0.17	0.5
ACVR1B_I305F	0	0	0	0	0	0.25	0	0	0	0.3	0.25	0	0	0	0.17	0	0	0	0.06	0.06	0.17	0.25	0	0	0	0	0	0	0	0.4	0.5	0	0.3	0	0	0	0	0	0	0	0	0	0	0	0	0.07	0.4	0	0
ACVR1B_I367V	0	0	0	0	0	0	0	0	0	0	0	0	0	0	0	0	0	0	0	0	0	0	0	0	0	0	0	0	0	0	0	0	0	0	0	0	0	0	0	0	0	0	0	0	0.15	0	0	0	0
ACVR1B_I403T	0.2	0	0	0	0	0	0	0	0	0	0	0	0	0	0	0.25	0.2	0.06	0.25	0.1	0.08	0.07	0.2	0.5	0	0	0	0	0	0	0	0	0	0	0.03	0	0	0	0.4	0	0	0	0.25	0.25	0.3	0	0.17	0	0
ACVR1B_I490S	0	0	0	0	0	0	0	0	0	0	0	0	0.12	0	0	0	0	0	0	0	0	0	0	0.3	0	0	0	0	0	0	0	0	0	0	0	0	0	0	0	0	0.25	0	0	0	0	0.15	0	0.4	0
ACVR1B_I531M	0	0	0.5	0	0	0	0	0	0	0	0	0.25	0	0	0	0	0	0	0.5	0	0.4	0.3	0	0	0	0	0.5	0	0	0	0	0.04	0.15	0	0	0	0	0	0	0	0	0	0	0	0	0.3	0	0	0
ACVR1B_K234N	0	0	0	0	0	0	0	0	0	0	0	0	0	0.5	0	0	0	0	0	0	0	0	0	0	0	0.5	0	0	0.3	0	0.04	0	0	0	0	0	0	0	0	0	0	0	0	0	0	0	0	0	0
ACVR1B_K337E	0	0	0	0	0	0	0	0	0	0	0	0	0	0	0	0	0	0	0	0	0	0	0	0	0	0	0	0	0	0	0.4	0	0	0	0	0	0	0	0	0	0	0	0	0	0	0	0	0	0
ACVR1B_K345N	0	0	0	0	0	0	0	0	0	0	0	0	0	0	0	0	0	0	0	0	0	0.5	0	0.3	0	0	0	0	0	0	0	0	0	0	0	0	0	0	0	0	0	0	0	0	0	0	0	0	0
ACVR1B_K378E	0	0	0	0	0	0	0	0	0	0	0	0	0	0	0	0	0	0	0	0	0	0	0	0	0	0	0	0	0	0	0	0	0	0	0	0	0	0	0	0.06	0	0	0.17	0	0.3	0	0	0	0.4
ACVR1B_L138M	0	0.06	0.5	0	0	0	0.5	0.08	0.07	0.25	0.5	0.04	0	0	0	0.05	0	0.17	0	0	0.5	0	0	0	0	0	0	0	0	0.3	0	0	0	0	0	0	0	0	0	0	0	0	0	0	0	0	0	0	0
ACVR1B_L138P	0	0	0	0	0	0	0.01	0.25	0.4	0.4	0.4	0	0	0	0	0.2	0	0.3	0	0	0	0	0	0	0	0	0	0	0	0.03	0	0	0	0	0	0	0	0	0	0	0.4	0.25	0	0.5	0	0	0	0	0
ACVR1B_L173V	0	0	0	0	0	0	0	0	0	0	0	0	0	0	0	0	0	0	0	0	0	0	0	0	0	0	0	0	0	0	0	0	0	0	0	0	0	0	0	0	0	0	0	0	0	0	0	0	0
ACVR1B_L18I	0	0	0	0	0	0	0.04	0	0	0	0	0	0	0	0	0	0.5	0.17	0	0	0	0	0	0	0	0	0	0	0	0	0	0	0	0	0	0	0	0	0	0	0	0	0	0	0	0	0	0	0
ACVR1B_L278V	0	0.2	0	0	0	0.5	0	0	0.5	0.3	0	0.5	0	0	0	0	0	0	0	0	0	0	0	0	0.4	0	0	0	0	0	0	0	0.5	0	0	0	0	0	0	0	0	0	0	0	0	0	0	0	0
ACVR1B_L319V	0.2	0	0	0	0	0	0	0	0	0	0	0	0	0	0	0	0	0	0	0	0	0.25	0	0	0	0	0	0	0	0	0	0	0	0	0	0	0	0	0	0	0	0	0	0	0	0	0	0	0
ACVR1B_L356V	0	0	0.25	0.25	0	0.17	0	0.5	0.5	0	0	0	0	0	0	0	0	0	0	0	0	0	0	0	0	0	0	0	0	0	0	0	0	0	0	0	0	0	0	0	0	0	0	0	0	0	0	0	0
ACVR1B_L488P	0	0	0	0	0	0	0	0	0	0	0	0	0.08	0	0	0	0	0	0	0	0	0	0	0.3	0	0	0	0	0	0	0.5	0	0	0	0	0	0	0	0	0	0.4	0	0	0	0	0	0	0	0
ACVR1B_M255I	0	0	0	0	0	0	0	0	0	0	0	0	0	0	0	0	0	0	0	0	0	0.07	0	0	0	0	0	0	0.12	0	0.07	0	0	0	0	0	0	0	0	0	0	0	0	0	0	0	0	0	0
ACVR1B_M304I	0	0	0	0	0	0	0	0	0	0	0	0	0	0	0	0	0.5	0.15	0.5	0	0	0.3	0	0	0	0	0	0.5	0	0	0	0	0.3	0.5	0	0	0	0	0	0	0	0	0	0	0	0.25	0	0	0
ACVR1B_M345I	0	0	0	0	0	0	0	0	0	0	0	0	0	0	0	0	0	0	0	0	0	0	0	0	0	0	0	0.06	0	0	0	0.4	0	0	0	0	0	0.08	0	0.03	0.25	0	0	0.25	0	0	0	0	0.06
ACVR1B_M381V	0	0	0	0	0	0	0	0	0	0	0	0	0	0	0	0	0	0	0	0	0	0	0	0	0	0	0	0	0	0	0	0	0	0	0	0	0	0	0	0.5	0	0	0	0	0.5	0	0	0.5	0.15
ACVR1B_N102S	0	0	0	0	0	0	0	0	0	0	0	0	0	0.04	0	0	0.5	0.4	0	0	0	0	0	0	0	0	0	0	0.02	0	0	0	0	0	0	0	0	0	0	0	0	0	0	0	0	0	0	0	0
ACVR1B_N158S	0	0	0	0	0	0	0	0	0	0	0	0	0	0.4	0	0	0	0	0	0	0	0	0	0.5	0	0	0	0.17	0.2	0.06	0	0	0	0	0	0.5	0	0	0.4	0	0.5	0	0	0	0.4	0.25	0	0	0
ACVR1B_N480S	0	0	0	0	0	0	0	0.4	0	0	0	0	0	0	0	0	0.25	0.12	0	0	0	0	0	0	0	0	0	0.5	0.12	0	0	0	0	0	0	0	0.4	0.4	0.08	0	0.01	0	0	0	0.5	0	0	0	0.4
ACVR1B_P12L	0	0.5	0	0	0	0	0	0.4	0	0.25	0	0	0	0	0	0.5	0	0.3	0	0	0	0	0	0	0	0	0.2	0	0	0	0	0	0.5	0	0	0	0	0	0	0	0	0	0	0	0	0	0	0	0
ACVR1B_P12S	0	0	0	0	0	0	0	0	0	0	0	0	0	0	0	0.5	0	0.4	0	0	0	0	0	0	0	0	0.5	0	0	0	0	0	0	0	0	0	0	0	0	0	0	0	0	0	0	0.4	0	0	0
ACVR1B_P134S	0	0.3	0.2	0	0.5	0	0	0	0	0	0.5	0.4	0	0	0	0.2	0.5	0	0	0	0	0	0	0	0	0	0.25	0	0	0	0	0	0	0	0	0	0	0	0	0	0	0	0	0	0	0	0	0	0
ACVR1B_P196L	0	0	0	0	0	0	0.5	0.15	0	0.4	0	0.25	0	0	0	0	0	0	0	0	0	0	0	0	0	0	0	0	0	0	0	0	0	0	0	0	0	0	0	0	0	0	0	0	0	0	0	0	0
ACVR1B_P438H	0	0	0	0	0	0	0	0	0	0	0	0	0	0	0	0	0	0	0.5	0	0	0	0	0	0	0	0	0	0	0	0	0	0	0	0	0	0	0	0	0	0	0	0	0	0	0	0	0	0
ACVR1B_P77S	0	0	0	0	0	0	0	0	0	0	0	0	0	0	0	0	0	0	0	0.5	0.3	0.05	0.09	0	0.4	0	0	0	0	0.3	0	0	0.25	0	0.12	0	0	0	0	0	0	0	0.04	0	0	0	0	0	0
ACVR1B_P81S	0	0	0	0	0	0	0	0	0	0	0	0	0	0.4	0	0	0	0	0.5	0.5	0.4	0.25	0	0	0	0	0	0	0	0	0	0	0.1	0	0.4	0	0	0	0	0	0	0	0.1	0	0	0	0	0	0
ACVR1B_Q160H	0	0	0	0	0	0	0	0	0	0	0	0	0	0	0	0	0	0	0	0	0	0	0	0	0	0	0.5	0.12	0	0.03	0	0	0.4	0	0	0.4	0	0	0	0.17	0.17	0	0	0	0.4	0.2	0	0	0
ACVR1B_Q461H	0	0	0	0	0	0	0	0	0	0	0	0	0	0	0	0.5	0	0	0.08	0.06	0.09	0.17	0	0	0.5	0	0	0.07	0.3	0	0	0	0.4	0	0	0	0	0	0	0	0	0	0.1	0	0.3	0.3	0	0	0
ACVR1B_Q496R	0	0	0	0	0	0	0	0	0	0	0	0	0	0	0	0	0	0	0	0	0	0	0	0	0	0	0	0	0	0	0	0	0	0	0	0	0	0	0	0	0	0	0	0	0	0	0	0	0
ACVR1B_Q500H	0	0	0	0	0	0	0	0	0	0	0	0	0	0	0	0	0	0	0	0	0	0	0	0	0	0	0	0	0	0	0	0	0	0	0	0	0	0	0	0	0	0	0	0	0	0.5	0	0	0
ACVR1B_R154H	0	0	0	0	0	0.25	0	0.25	0	0.5	0.3	0	0	0	0	0	0	0	0	0	0	0	0.5	0	0.08	0	0	0	0.3	0.01	0	0	0	0	0.25	0	0	0	0	0	0.25	0	0	0	0.4	0	0	0	0
ACVR1B_R159H	0	0	0	0	0	0	0	0	0	0	0	0	0	0	0	0	0	0	0	0	0	0	0	0	0	0	0.4	0.3	0	0.12	0	0	0	0	0	0	0	0	0.5	0	0.5	0	0	0	0	0.05	0	0	0.5
ACVR1B_R201H	0	0	0	0	0	0	0	0	0	0	0	0	0	0	0	0	0	0	0	0	0	0.08	0	0	0	0	0	0	0	0.12	0	0.3	0	0.4	0	0	0	0	0	0	0.2	0	0	0	0.2	0	0	0	0
ACVR1B_R205Q	0	0	0	0	0	0	0	0	0	0	0	0	0	0	0	0	0	0	0	0	0	0	0	0	0	0	0.15	0.4	0	0	0	0	0	0	0	0	0	0	0.17	0	0	0	0	0.4	0	0.2	0	0	0.5
ACVR1B_R223L	0	0	0	0	0	0	0	0	0	0	0	0	0	0	0	0	0	0	0	0	0	0	0	0	0	0.25	0	0	0	0	0	0	0	0	0	0	0	0	0	0	0	0	0	0	0	0	0	0	0
ACVR1B_R227M	0	0	0	0	0	0	0	0	0	0	0	0	0	0	0	0	0	0	0	0	0	0.5	0	0	0	0	0	0.2	0	0	0	0	0	0	0	0	0	0	0	0	0	0	0	0	0	0	0	0	0
ACVR1B_R239C	0	0	0	0	0	0	0	0	0	0	0	0	0	0.17	0	0	0	0	0	0	0	0	0	0	0	0.17	0	0	0	0	0	0	0	0	0	0	0	0	0	0	0	0	0	0	0	0.5	0	0	0
ACVR1B_R239S	0	0	0	0	0	0	0	0	0	0	0	0	0	0.4	0	0	0	0	0	0	0	0	0	0	0	0.25	0	0	0.25	0	0.5	0	0	0	0	0	0	0	0	0	0	0	0	0	0	0	0	0	0
ACVR1B_R242W	0	0	0	0	0	0	0	0	0	0	0	0	0	0	0	0	0	0	0	0.5	0.3	0	0	0	0	0	0.3	0.04	0	0	0	0	0	0	0	0	0	0.4	0	0	0	0	0.3	0	0	0.4	0	0	0
ACVR1B_R257H	0	0	0	0	0	0	0	0	0	0	0	0	0	0	0	0	0	0	0	0.5	0.4	0.3	0	0	0	0	0	0	0	0	0	0	0	0	0	0	0	0	0	0	0	0	0	0	0.4	0	0	0	0
ACVR1B_R296W	0	0.03	0.02	0.02	0.03	0	0.09	0.01	0.04	0.02	0.25	0.03	0	0	0	0	0	0.5	0.06	0.15	0.06	0.3	0.25	0	0.3	0	0.04	0.4	0	0	0	0	0.4	0	0	0	0	0.2	0.25	0	0	0	0.12	0	0	0.25	0	0	0.3
ACVR1B_R379L	0	0	0	0	0	0	0	0.5	0	0	0	0	0	0	0	0	0	0	0	0	0	0	0	0	0	0	0.4	0	0	0	0	0	0	0	0	0	0	0	0	0	0	0	0.06	0	0	0	0	0	0
ACVR1B_R415G	0	0	0	0	0	0	0	0	0	0	0	0	0	0	0	0	0	0	0.4	0	0	0.1	0	0	0	0	0	0	0	0	0.2	0	0.3	0	0	0	0	0	0	0	0	0	0	0	0	0	0	0	0
ACVR1B_R415Q	0	0	0	0	0	0	0	0	0	0	0	0	0	0.17	0	0	0	0	0.4	0	0	0	0	0.5	0	0.5	0	0	0.5	0	0.17	0	0.4	0	0	0	0	0	0	0	0	0	0	0	0	0	0	0	0.5
ACVR1B_R453C	0	0	0	0	0	0	0	0	0	0	0	0	0	0	0	0	0	0	0	0	0	0	0	0	0	0	0	0	0	0	0	0	0	0	0	0	0	0	0	0	0	0	0	0	0	0	0	0	0
ACVR1B_R453G	0	0	0	0	0	0	0	0	0	0	0	0	0	0	0	0	0	0	0	0	0	0	0	0	0	0	0	0	0	0	0	0	0	0	0	0	0	0	0	0	0	0	0	0	0	0	0	0	0
ACVR1B_R453H	0	0	0	0	0	0	0	0	0	0	0	0	0	0	0	0	0	0	0	0	0	0	0	0	0	0	0	0.3	0	0	0	0	0	0	0	0	0	0	0	0	0	0	0	0	0	0.4	0	0	0
ACVR1B_R467L	0	0	0	0	0	0.3	0	0	0	0	0	0	0	0	0	0	0	0.17	0.06	0.4	0.2	0	0	0	0	0	0	0	0	0	0	0	0	0	0	0	0	0	0.5	0	0.4	0	0	0	0	0.06	0.4	0	0
ACVR1B_R467W	0	0	0	0	0	0.4	0	0	0	0	0	0	0	0	0	0.25	0.3	0.08	0.06	0.17	0.09	0.5	0	0	0	0	0	0	0	0.5	0	0	0	0	0	0	0	0	0	0	0	0	0.4	0	0	0.25	0	0	0
ACVR1B_R474L	0	0.01	0.15	0	0	0.12	0	0.17	0.17	0.25	0.3	0.03	0	0	0	0	0	0	0	0	0	0	0	0	0	0	0.12	0.4	0	0	0	0	0	0	0.5	0	0	0.5	0	0	0	0	0	0	0	0	0	0	0.4
ACVR1B_R484H	0	0	0	0	0	0	0	0	0	0	0	0	0.4	0.15	0	0	0	0.12	0	0	0	0	0	0	0	0	0	0	0	0	0.3	0	0	0	0	0	0	0	0	0	0.12	0	0.17	0	0	0.5	0	0	0
ACVR1B_R484L	0	0	0	0	0	0	0	0	0	0	0	0	0.4	0	0	0	0.25	0.08	0	0	0	0	0	0	0	0	0	0	0	0	0.5	0	0	0	0	0	0	0	0	0.3	0.17	0	0.17	0	0.5	0.5	0	0	0
ACVR1B_R489C	0	0	0	0	0	0	0	0	0	0	0	0	0.4	0.4	0	0	0	0	0	0	0	0	0	0.2	0	0	0	0	0	0	0	0	0	0	0	0	0	0	0	0	0	0	0	0	0	0	0	0.5	0
ACVR1B_R489H	0	0	0	0	0	0	0	0	0	0	0	0	0.17	0	0.4	0	0	0	0.4	0	0	0	0	0.2	0	0	0	0	0	0	0	0	0	0	0	0	0	0	0	0	0	0	0	0	0	0	0	0.2	0
ACVR1B_R525H	0	0	0	0	0	0	0	0	0	0	0	0	0	0	0	0	0	0	0	0	0	0	0.4	0	0.4	0	0	0	0	0	0	0	0	0	0.5	0	0	0	0	0.5	0	0	0	0	0	0	0	0	0
ACVR1B_R525L	0	0	0	0	0	0	0	0	0	0	0	0	0	0	0	0	0	0	0	0	0	0	0.4	0	0.4	0	0	0	0	0	0	0	0	0	0.5	0	0	0	0	0.5	0	0	0	0	0	0	0	0	0
ACVR1B_R530C	0	0	0	0	0	0	0	0	0	0	0	0	0	0	0	0	0	0	0	0	0	0	0.4	0	0.4	0	0	0	0	0	0	0	0	0	0.5	0	0	0	0	0.5	0	0	0	0	0	0	0	0	0
ACVR1B_R67C	0	0	0	0	0	0	0	0	0	0	0	0	0	0.3	0	0	0	0	0	0	0	0	0	0	0	0	0	0	0	0	0	0	0	0	0	0	0	0	0	0	0	0	0	0	0.01	0	0	0	0
ACVR1B_R91H	0	0	0	0	0	0	0	0	0	0	0	0	0	0.04	0	0	0	0	0	0	0	0	0	0	0	0	0	0	0	0	0	0	0	0	0.4	0	0	0	0	0	0	0	0.12	0	0	0	0	0	0
ACVR1B_S189L	0	0	0	0	0	0	0	0	0	0	0	0	0	0	0	0	0	0	0.3	0	0.12	0.1	0	0	0	0	0	0.15	0	0	0	0	0	0	0	0	0	0	0	0	0	0	0.4	0	0	0.08	0	0	0
ACVR1B_S191Y	0	0	0	0	0	0	0	0	0	0	0	0	0	0	0	0.05	0.12	0.01	0	0	0.3	0.01	0	0	0	0	0	0.4	0	0	0	0	0	0	0	0	0	0	0	0	0	0	0	0	0	0.2	0	0	0
ACVR1B_S238Y	0	0	0	0	0	0	0	0	0	0	0	0	0	0.25	0	0	0	0.08	0.04	0.07	0.07	0.25	0	0	0	0.03	0	0.05	0.25	0	0.07	0	0	0	0.4	0	0	0.4	0.09	0	0.25	0	0	0	0	0.12	0	0	0
ACVR1B_S243Y	0	0	0	0	0	0	0	0	0	0	0	0	0	0	0	0.2	0.3	0.12	0	0	0	0	0.2	0	0	0	0	0.09	0.5	0	0	0	0	0	0.2	0	0	0.12	0	0.05	0	0	0	0	0	0	0	0	0
ACVR1B_S436C	0	0	0	0	0	0	0	0	0	0.5	0	0	0	0	0	0	0	0	0	0	0	0	0	0	0	0	0	0	0	0	0	0	0	0	0	0	0	0	0	0	0	0	0	0	0	0	0	0	0
ACVR1B_S86R	0	0	0	0	0	0	0	0	0	0	0	0	0	0.4	0	0	0	0	0	0	0	0	0	0.5	0	0.06	0	0	0	0	0	0	0	0	0	0	0	0	0	0	0	0	0	0	0	0	0	0	0
ACVR1B_S9P	0	0	0	0	0	0.17	0	0	0	0	0	0	0	0	0	0	0	0	0	0.08	0.4	0	0	0	0	0	0	0	0	0.15	0	0	0.4	0	0	0.25	0	0	0	0	0	0	0.17	0.3	0	0	0.4	0	0.4
ACVR1B_T276R	0	0.3	0	0	0	0.2	0	0.5	0.3	0.15	0	0	0	0	0	0	0	0	0	0	0	0	0	0	0.01	0	0	0.03	0	0	0	0	0.5	0.5	0.15	0	0	0	0	0	0	0	0	0.2	0	0	0	0	0.5
ACVR1B_T366I	0	0	0	0	0	0	0	0	0	0	0	0	0	0	0	0	0	0	0	0	0	0	0	0	0	0	0	0	0	0	0	0	0	0	0	0	0	0	0	0	0	0	0	0	0.17	0	0	0	0
ACVR1B_T48I	0	0	0	0	0	0.17	0	0	0.5	0	0	0	0	0	0	0	0	0	0.4	0	0	0	0	0	0	0	0	0	0	0	0	0	0	0	0	0	0	0	0	0	0	0	0	0.3	0	0	0	0	0
ACVR1B_V14F	0.5	0	0	0	0	0	0.08	0	0	0	0.08	0	0	0	0	0.25	0	0.12	0	0	0	0	0	0	0	0	0.4	0.25	0	0	0	0	0.5	0	0	0	0	0	0	0	0	0	0	0	0	0.17	0	0	0
ACVR1B_V203M	0	0	0	0	0	0	0	0	0	0	0	0	0	0	0	0	0	0	0	0	0	0	0	0.25	0	0	0.02	0.05	0.25	0	0	0	0.15	0	0	0.25	0	0	0	0	0.09	0	0	0	0	0.17	0	0	0.5
ACVR1B_V208I	0	0	0	0	0	0	0	0	0	0	0	0	0	0	0	0	0	0	0	0	0	0	0	0.4	0	0	0.3	0	0	0	0	0	0	0	0	0	0	0	0	0	0	0	0	0	0	0.08	0	0	0
ACVR1B_V323M	0	0	0	0	0	0	0	0	0	0	0	0	0	0	0	0	0	0	0.4	0	0	0	0	0	0	0	0	0	0	0	0	0	0	0	0	0	0	0	0	0	0	0	0	0	0.5	0	0	0	0
ACVR1B_V358A	0	0	0.5	0.25	0	0	0	0	0	0.5	0	0	0	0	0	0	0	0	0	0	0	0	0	0	0	0	0	0	0	0	0	0	0	0	0	0	0	0	0	0	0.5	0	0	0	0	0	0	0	0
ACVR1B_V364M	0	0	0	0	0	0	0	0	0	0	0	0	0	0	0.4	0	0	0	0	0	0	0	0	0	0	0	0	0	0	0	0	0	0	0	0	0	0	0	0	0	0	0	0	0	0	0	0	0	0
ACVR1B_V66E	0	0	0	0	0	0	0	0	0	0	0	0	0	0.5	0	0	0	0	0	0	0	0	0	0	0	0	0	0	0	0	0	0	0	0	0	0	0	0	0	0	0	0	0	0	0.06	0	0	0	0
ACVR1B_W226C	0	0	0	0	0	0	0	0	0	0	0	0	0	0.05	0	0	0	0	0	0	0	0	0	0.5	0	0	0	0	0	0	0	0	0	0	0	0	0	0	0	0	0	0	0	0	0	0	0	0	0
ACVR1B_W411L	0	0	0	0	0	0	0	0	0	0	0	0	0	0.15	0	0	0.5	0.15	0	0	0	0	0	0	0	0	0	0	0	0	0	0	0	0	0	0	0	0	0	0	0	0	0	0	0	0	0	0	0
ACVR1B_W452L	0	0	0.12	0	0	0	0	0	0	0	0.25	0	0	0	0	0	0	0	0	0	0	0	0	0	0	0	0	0	0	0	0	0	0	0	0	0	0	0	0	0	0	0	0	0	0	0.17	0	0	0
ACVR1B_W459C	0	0	0	0	0	0	0	0	0	0	0	0	0	0	0	0	0	0	0.15	0.4	0	0	0	0.4	0	0	0	0	0.2	0	0	0	0	0	0	0	0	0	0	0	0	0	0.5	0	0	0	0	0	0
ACVR1B_W460G	0	0	0	0	0	0	0	0	0	0	0	0	0	0	0	0	0	0.3	0	0.2	0.5	0.4	0	0	0	0	0	0	0	0	0	0	0	0	0	0	0	0	0	0	0	0	0.08	0	0	0	0	0	0
ACVR1B_Y380C	0	0	0	0	0	0	0	0	0	0	0	0	0	0	0	0	0	0	0	0	0	0	0	0	0	0	0	0	0	0	0	0	0	0	0	0	0	0	0	0	0	0	0	0	0	0	0	0	0
ACVR1B_Y380N	0	0	0	0	0	0	0	0	0	0	0	0	0	0	0	0	0	0	0	0	0	0	0	0	0	0	0	0	0	0	0	0	0	0	0	0	0	0	0	0	0	0	0	0	0	0	0	0	0
ACVR1B_Y404C	0	0	0	0	0	0	0	0	0	0	0	0	0	0	0	0	0	0	0	0	0	0	0	0	0	0	0	0	0	0	0	0	0	0	0.06	0	0	0	0	0	0	0	0	0.4	0.5	0	0	0	0
ACVR1B_Y445C	0	0	0	0	0	0	0	0	0	0	0	0	0	0	0	0	0	0	0	0	0	0	0	0	0	0	0	0	0	0	0	0	0	0	0	0	0	0	0	0	0	0	0	0	0	0	0	0	0
AKT1_A131T	0	0	0	0	0	0	0	0	0	0	0	0	0	0	0	0	0	0	0	0	0	0	0	0	0	0	0	0	0	0	0	0	0	0	0	0	0	0	0	0	0	0	0	0	0	0	0	0	0
AKT1_A212T	0	0	0	0	0	0	0	0	0	0	0	0	0	0	0	0	0	0	0.5	0	0	0	0	0	0	0	0	0	0	0.05	0	0	0.12	0.3	0.12	0	0	0.04	0.04	0.5	0.09	0	0.17	0	0.5	0	0	0.4	0.3
AKT1_A255V	0	0	0	0	0	0	0	0	0	0	0	0	0	0	0	0	0	0	0	0	0	0	0	0.09	0	0	0	0	0	0	0	0	0	0	0.17	0.4	0	0.3	0	0	0	0	0	0	0.5	0	0.5	0	0.25
AKT1_A50T	0	0	0	0	0	0	0	0	0	0	0	0	0	0	0	0	0	0	0.4	0	0	0.4	0	0	0	0	0	0	0	0	0	0.12	0	0	0	0	0	0	0	0	0.2	0	0	0	0	0	0	0	0
AKT1_A58E	0	0	0	0	0	0	0	0	0	0	0	0	0	0.25	0	0	0	0	0	0.3	0.3	0	0	0	0	0	0	0	0	0	0	0	0	0	0	0	0	0	0	0	0	0	0	0	0	0.4	0	0	0
AKT1_C460Y	0	0	0	0	0	0	0	0	0	0	0	0	0	0.4	0	0	0	0	0	0	0	0	0	0	0	0	0	0	0	0	0	0	0	0	0	0	0	0	0	0	0	0	0	0	0	0	0	0	0
AKT1_C77F	0	0	0	0	0	0	0	0	0	0	0	0	0	0	0	0.12	0.06	0.15	0	0	0	0	0	0	0	0	0.06	0.01	0	0	0	0	0	0	0	0	0	0.3	0	0	0.4	0	0	0	0	0	0	0	0.09
AKT1_D285V	0	0	0	0.25	0	0	0	0.02	0.05	0.1	0	0.08	0	0	0	0	0	0	0	0	0	0	0	0	0	0	0	0	0	0	0	0	0	0	0	0	0	0	0	0	0	0	0	0	0	0	0	0	0
AKT1_D323N	0	0	0	0	0	0	0	0	0	0	0	0	0	0	0	0	0	0	0	0	0	0	0	0	0	0	0	0	0	0	0	0	0	0	0	0	0	0	0	0	0	0	0	0	0	0	0	0	0
AKT1_D323Y	0.12	0	0	0	0	0	0	0	0	0	0	0	0	0	0	0	0	0	0.4	0.3	0	0	0.01	0	0	0	0	0	0	0.05	0	0	0.4	0	0.01	0	0	0	0	0	0	0.25	0.25	0	0	0	0	0	0
AKT1_D44N	0	0	0	0	0	0	0	0	0	0	0	0	0	0	0	0	0	0	0	0	0	0	0	0	0	0	0	0	0	0	0	0	0	0	0	0	0	0	0	0	0	0	0	0	0.5	0	0	0	0
AKT1_E114Q	0	0	0	0	0	0	0	0	0	0	0	0	0	0	0	0	0	0	0	0	0	0	0	0	0	0	0	0	0	0	0	0	0	0	0	0	0	0	0	0	0	0	0	0.15	0	0	0	0	0
AKT1_E116K	0	0	0	0	0	0	0	0	0	0	0	0	0	0	0	0	0	0	0	0	0	0	0	0	0	0	0	0	0	0	0	0	0	0	0	0	0	0	0	0	0	0	0	0	0	0	0	0	0
AKT1_E132K	0	0	0	0	0	0	0	0	0	0	0	0	0	0	0	0	0	0	0	0	0	0	0	0	0	0	0	0	0	0	0	0	0	0	0	0	0	0	0	0	0	0	0	0	0	0	0	0	0
AKT1_E133D	0	0	0	0	0	0	0	0	0	0	0	0	0	0	0	0	0	0	0	0	0	0	0	0	0	0	0	0	0	0	0	0	0	0	0	0	0	0	0	0	0	0	0	0	0	0	0	0	0
AKT1_E17K	0	0	0	0	0.4	0	0	0	0	0	0	0	0	0	0	0	0	0	0	0	0	0	0	0	0	0.01	0	0.15	0	0	0	0	0	0	0	0	0.07	0.06	0.5	0	0	0	0	0	0	0	0	0	0.5
AKT1_E234D	0	0	0	0	0	0	0	0	0	0	0	0	0	0	0	0	0	0.25	0	0	0	0	0.4	0	0	0	0	0	0	0.25	0	0	0.4	0	0	0	0	0	0	0	0	0	0.4	0	0	0	0	0	0.5
AKT1_E267G	0	0	0	0.4	0.12	0	0	0.25	0.3	0.2	0	0.15	0.5	0	0	0	0	0	0	0	0	0	0	0	0	0.25	0	0	0	0	0	0	0	0	0	0	0	0	0	0	0	0	0	0	0	0	0	0	0
AKT1_E319K	0	0	0	0	0	0	0	0	0	0	0	0	0	0	0.17	0	0	0	0	0	0	0.4	0	0	0	0	0	0	0	0	0	0	0.3	0	0	0	0	0	0	0	0	0	0	0	0	0	0	0	0
AKT1_E322K	0	0	0	0	0	0	0	0	0	0	0	0	0	0	0	0	0	0	0	0	0	0	0	0	0	0	0	0	0.4	0	0	0	0	0	0	0	0	0	0	0	0	0	0	0	0	0	0	0	0
AKT1_E355D	0	0	0	0	0	0	0	0	0	0	0	0	0	0	0	0	0	0.12	0	0	0	0	0	0	0	0	0	0	0	0	0	0	0	0	0	0	0	0	0	0	0	0	0.4	0	0	0	0	0	0
AKT1_E418K	0	0	0	0	0	0	0	0	0	0	0	0	0.4	0	0.12	0	0	0	0	0	0	0	0	0.05	0	0	0	0.4	0	0.17	0	0	0.4	0	0	0	0	0.12	0.04	0	0	0	0.2	0.01	0.17	0	0	0	0.07
AKT1_E49K	0	0	0	0	0	0	0	0	0	0	0	0	0	0	0	0	0	0	0	0	0	0.25	0	0	0	0	0	0	0	0	0	0	0	0	0	0	0	0	0.3	0	0.4	0	0	0	0	0	0	0	0
AKT1_E94D	0	0	0	0	0	0	0	0	0	0	0	0	0	0	0	0	0	0	0	0	0	0	0	0	0	0	0.17	0.4	0	0	0	0	0.4	0	0	0	0	0	0	0	0	0	0	0	0.07	0	0.4	0	0
AKT1_F55L	0	0	0	0	0	0	0	0	0	0	0	0	0	0	0	0	0	0	0	0	0	0	0	0	0	0	0	0	0	0	0	0	0	0	0	0	0	0	0	0.5	0	0	0	0	0	0.3	0	0	0
AKT1_G159D	0	0	0	0	0	0	0	0	0	0	0	0	0	0	0	0	0	0	0	0	0	0	0	0	0	0	0	0	0	0	0	0.05	0	0.12	0	0	0	0	0	0	0	0	0	0.4	0	0	0	0	0
AKT1_G294W	0	0	0	0	0	0	0	0	0	0	0	0	0.4	0.15	0.06	0	0	0	0	0	0	0	0	0.09	0	0	0	0	0	0	0	0	0	0	0	0	0	0	0	0	0	0	0	0	0	0	0	0	0
AKT1_G311D	0	0	0	0	0	0	0	0	0	0	0	0	0	0	0	0	0	0	0.17	0	0.2	0.08	0.2	0.4	0.04	0	0	0	0	0	0	0	0.03	0	0.05	0	0	0	0.4	0	0	0	0	0.2	0	0.05	0	0	0
AKT1_G311V	0	0	0	0	0	0	0	0	0	0	0	0	0	0	0.2	0	0	0	0	0	0	0.4	0.25	0.15	0.01	0	0.15	0.4	0	0.12	0	0	0.04	0	0.03	0	0	0.4	0.2	0	0	0	0	0.4	0	0.02	0	0	0
AKT1_G334W	0.4	0	0	0	0	0.15	0.2	0.12	0.25	0.15	0	0.3	0	0	0	0	0	0.4	0	0	0	0.2	0.03	0	0	0	0	0.06	0	0	0	0	0	0.04	0	0	0	0	0	0	0	0	0	0	0	0	0	0.4	0
AKT1_G33D	0	0	0	0	0	0	0	0	0.5	0.4	0.4	0	0	0	0	0	0	0	0	0	0	0	0	0	0	0	0	0	0.3	0	0.25	0	0	0	0	0	0	0	0	0	0	0	0.05	0.2	0	0	0	0	0
AKT1_G382R	0	0	0	0	0	0	0	0	0	0	0	0	0.02	0	0.06	0	0	0	0	0	0	0	0	0.08	0	0	0	0	0	0	0	0	0	0	0	0	0	0	0	0	0	0	0	0	0	0	0	0	0
AKT1_H194Y	0	0	0	0	0	0	0	0	0	0	0	0	0	0	0	0	0	0	0.4	0	0	0	0	0	0	0	0	0	0	0	0.5	0	0	0	0.3	0	0	0	0	0	0	0	0	0	0.3	0	0.2	0	0
AKT1_I447V	0	0	0	0	0	0	0	0	0	0	0	0	0	0	0	0	0	0	0	0	0	0	0	0	0	0	0	0	0	0	0	0	0	0	0	0	0	0	0	0	0	0	0	0	0	0	0	0	0
AKT1_L12M	0	0	0	0	0	0	0	0.12	0	0	0	0	0.4	0	0	0	0	0	0	0	0	0	0	0.03	0	0	0	0	0	0	0	0	0	0	0	0	0.4	0.01	0.07	0	0	0	0	0	0	0	0	0	0.5
AKT1_L213P	0	0	0	0	0	0	0	0	0	0	0	0	0	0	0	0	0	0	0	0	0	0	0	0	0	0	0	0	0	0.5	0	0	0.25	0	0	0	0	0.09	0.03	0	0	0	0.01	0.25	0	0	0	0	0
AKT1_L384F	0	0	0	0	0	0	0	0	0	0	0	0	0.04	0	0.03	0	0	0	0	0	0	0	0	0.07	0	0	0	0	0	0	0	0	0	0	0	0	0	0	0.15	0	0	0	0	0	0	0	0	0	0
AKT1_L421P	0	0	0	0	0	0	0	0	0	0	0	0	0	0	0	0	0	0	0	0	0	0	0	0	0	0	0	0.4	0	0.04	0	0	0.3	0	0	0	0	0.17	0.05	0	0	0	0.04	0.08	0.4	0	0.5	0	0.1
AKT1_L52H	0	0	0	0	0	0	0	0	0	0	0	0	0	0.4	0	0	0	0	0	0	0	0.5	0	0	0	0	0	0	0	0	0	0.25	0	0.25	0	0.2	0	0	0.4	0	0	0	0	0	0	0	0	0	0
AKT1_L52R	0	0	0	0	0	0	0	0	0	0	0	0	0	0	0	0	0	0	0	0	0	0.17	0	0	0	0	0	0	0.5	0	0	0.4	0	0.2	0	0.05	0	0	0	0	0.4	0	0	0	0	0	0	0	0
AKT1_N128S	0	0	0	0	0	0	0	0	0	0	0	0	0	0	0	0	0	0	0	0	0	0	0	0	0	0	0	0	0	0	0	0	0	0	0	0	0	0	0	0	0	0	0	0	0	0	0	0	0
AKT1_P369Q	0	0	0	0	0	0	0	0	0	0	0	0	0	0.3	0	0	0	0	0	0	0	0	0	0	0	0.15	0	0	0.17	0	0	0	0	0	0	0	0	0	0.3	0	0	0	0	0	0.3	0	0	0	0
AKT1_P374T	0	0	0	0	0	0	0	0	0	0	0	0	0	0	0	0	0	0	0	0	0	0	0	0	0	0	0	0	0	0	0	0	0	0	0	0.06	0	0	0	0	0.25	0	0	0	0	0	0	0	0
AKT1_P423T	0	0	0	0	0	0	0	0	0	0	0	0	0	0	0	0	0	0	0	0	0	0	0	0	0	0	0	0	0	0.03	0	0	0.4	0	0	0	0	0.15	0.01	0	0.4	0.4	0.12	0.12	0	0	0.05	0	0.12
AKT1_P467S	0	0	0	0	0	0	0	0	0	0	0	0	0	0.5	0	0	0	0	0	0	0.4	0	0	0.3	0.01	0	0.12	0.2	0	0	0	0	0.3	0	0.12	0	0	0	0	0	0	0	0	0.25	0	0.01	0	0	0.09
AKT1_P93S	0	0	0	0	0	0	0	0	0	0	0	0	0	0	0	0	0	0	0	0	0	0	0	0	0	0	0.4	0	0	0	0	0	0	0	0	0	0	0	0	0.5	0	0	0	0	0.02	0	0	0	0
AKT1_Q79K	0	0	0	0	0	0	0	0	0	0	0	0	0	0.12	0.17	0.4	0	0	0	0	0	0	0	0.4	0	0	0.06	0.01	0	0	0.01	0	0	0	0	0	0	0	0	0	0.2	0	0	0	0	0	0	0	0
AKT1_R121W	0	0	0	0	0	0	0	0	0	0	0	0	0	0	0	0	0	0	0	0	0	0	0	0	0	0	0	0	0	0	0	0	0	0	0	0	0	0	0	0	0	0	0	0	0	0	0	0	0
AKT1_R15Q	0	0	0	0	0.2	0	0	0.3	0	0	0	0	0	0	0	0	0	0	0	0	0	0	0	0	0	0	0.3	0.5	0	0	0	0	0	0	0	0	0	0.4	0	0	0	0	0	0	0	0	0	0	0
AKT1_R174H	0	0	0	0	0	0	0	0	0	0	0	0	0.5	0	0.1	0	0	0	0	0	0.3	0	0	0.12	0.4	0.3	0	0.17	0.3	0	0	0	0	0	0.3	0	0	0	0	0.2	0	0	0	0.4	0.03	0	0	0	0
AKT1_R174S	0	0	0	0	0	0	0	0	0	0	0	0	0.5	0	0.07	0	0	0	0	0	0	0	0	0.4	0	0.5	0	0.4	0	0	0	0	0	0	0	0	0	0	0	0	0	0	0.3	0.17	0	0.15	0	0	0
AKT1_R206S	0	0	0	0	0	0	0	0	0	0.4	0	0	0	0	0	0	0	0	0	0	0	0	0	0	0	0	0.25	0.5	0	0	0	0	0.5	0	0	0	0	0	0.2	0	0.25	0.2	0.01	0.05	0	0.4	0	0	0
AKT1_R25H	0	0	0	0	0	0	0	0.5	0	0	0.4	0	0	0	0	0.12	0.08	0.15	0.4	0.4	0	0.3	0.12	0.3	0	0.2	0.02	0.04	0	0	0	0	0.03	0.4	0.3	0	0	0.06	0.17	0	0	0.5	0.4	0	0	0.4	0	0	0
AKT1_R346H	0.5	0	0	0	0	0	0	0.3	0	0	0	0	0.17	0	0	0	0	0	0	0	0.15	0.3	0.01	0	0.06	0	0.1	0.17	0	0.2	0	0	0.05	0	0.06	0	0.3	0.25	0.04	0	0	0.05	0.01	0.04	0	0	0.25	0	0.06
AKT1_R346S	0.5	0	0	0	0	0	0	0.03	0.4	0.3	0	0	0.25	0	0	0	0	0	0	0	0.3	0.2	0.02	0	0.03	0	0.09	0.12	0	0.09	0	0	0.15	0	0.1	0	0	0.4	0.04	0	0	0.01	0.01	0.04	0	0	0	0	0.04
AKT1_R370C	0	0	0	0	0	0	0	0.5	0.5	0	0	0	0	0	0	0	0	0	0	0	0	0	0	0	0	0	0	0	0	0	0	0	0	0	0	0	0	0	0.17	0.25	0	0	0	0	0	0	0	0	0
AKT1_R465C	0	0	0	0	0	0	0	0	0	0	0	0	0	0.5	0	0	0	0	0.3	0	0.15	0	0	0	0	0	0	0.2	0	0.3	0	0	0	0	0	0	0	0	0	0	0	0	0	0	0	0	0	0	0
AKT1_R465H	0	0	0	0	0	0	0	0	0	0	0	0	0	0	0	0	0	0	0	0	0	0	0	0	0	0	0	0.1	0	0.17	0	0	0	0	0	0	0	0	0	0	0	0	0	0.5	0	0	0	0	0.5
AKT1_R466S	0	0	0	0	0	0	0	0	0	0	0	0	0	0	0	0	0	0	0	0	0.5	0	0	0	0	0	0	0	0	0	0	0	0.25	0	0	0	0	0	0	0	0	0	0.5	0	0	0	0	0	0.17
AKT1_R48H	0	0	0	0	0	0	0	0	0	0	0	0	0	0	0	0	0	0	0	0	0	0.4	0	0	0	0	0	0	0	0	0	0	0	0	0	0	0	0	0	0	0	0	0	0	0	0	0	0	0
AKT1_R69W	0	0	0	0	0	0	0	0	0	0	0	0	0	0	0	0	0	0	0	0	0	0	0	0	0	0	0	0.09	0	0	0	0	0	0	0	0.07	0	0.4	0	0	0	0	0.3	0	0	0	0.3	0	0
AKT1_R96W	0	0	0	0	0	0	0	0	0	0	0	0	0	0	0	0	0	0	0.4	0	0.25	0.5	0	0	0	0	0	0	0	0	0	0	0.4	0	0	0	0	0	0	0	0	0	0	0	0.06	0	0	0	0
AKT1_S431L	0.5	0	0	0	0	0	0	0	0	0	0	0	0	0	0	0	0	0	0	0	0	0	0.5	0	0	0	0	0	0	0	0	0	0	0	0	0	0	0	0	0	0	0	0	0	0.5	0.06	0	0	0
AKT1_S475L	0	0	0	0	0	0	0	0	0	0	0	0	0	0	0	0	0	0	0	0	0	0	0	0	0	0	0	0.5	0	0.5	0	0	0	0	0	0	0	0	0	0	0	0	0	0	0.2	0	0	0	0
AKT1_T105A	0	0	0	0	0	0	0	0	0	0	0	0	0	0	0	0	0	0	0	0	0	0	0	0	0	0	0	0	0	0	0	0.12	0	0	0	0	0	0	0	0	0	0	0	0	0	0	0	0	0
AKT1_T211I	0	0	0	0	0	0	0	0	0	0	0	0	0	0	0	0	0	0	0	0	0	0	0.4	0.25	0	0	0.4	0	0	0.15	0	0	0.4	0	0.09	0	0	0.09	0.03	0.2	0.12	0.4	0.04	0.4	0.4	0	0.5	0.3	0.25
AKT1_T21N	0	0	0	0	0	0	0	0	0	0	0	0	0	0	0	0.3	0.15	0.3	0.5	0.12	0	0.17	0.15	0	0.25	0.5	0	0.08	0.05	0.5	0	0	0.2	0	0.3	0	0	0.09	0.25	0	0	0	0.17	0	0	0	0	0	0.3
AKT1_T443M	0	0	0	0.07	0	0	0	0	0	0.4	0	0.5	0	0	0	0	0	0	0	0	0.5	0	0	0	0	0	0	0	0	0	0	0	0	0.25	0	0	0	0	0	0	0	0	0	0	0	0	0.4	0	0
AKT1_T65M	0	0	0	0	0	0	0	0	0	0	0	0	0	0	0	0	0	0	0	0	0	0	0	0	0	0	0	0.4	0	0.1	0	0	0	0	0	0	0	0.03	0.12	0	0.25	0	0	0.3	0	0	0.5	0	0
AKT1_V192M	0	0	0	0	0	0	0	0	0	0	0	0	0	0	0	0	0	0	0	0	0	0.25	0	0	0	0	0	0	0	0	0.12	0	0	0	0	0	0	0	0	0	0	0	0	0	0.08	0	0.15	0	0
AKT1_V201I	0	0	0	0	0	0	0	0	0	0	0	0	0	0	0	0	0	0	0	0	0	0	0	0	0	0	0.4	0	0	0	0	0	0	0	0	0	0	0	0.25	0	0	0.5	0.01	0.07	0	0	0	0	0
AKT1_V4L	0	0	0	0	0	0	0	0	0	0	0	0	0	0	0	0	0	0	0	0	0	0	0	0	0	0	0	0	0	0	0	0	0	0	0	0	0	0	0	0	0	0	0	0	0	0	0	0	0
AKT1_V57L	0	0	0	0	0	0	0	0	0	0	0	0	0.08	0.4	0.3	0	0	0	0	0	0	0	0	0	0	0	0	0	0	0	0	0	0	0	0	0	0	0	0	0	0.3	0	0	0	0	0.4	0	0	0
AKT1_W80R	0	0	0	0	0	0	0	0	0	0	0	0	0	0	0	0	0	0	0	0	0	0	0	0	0	0.5	0.09	0.25	0.12	0	0	0	0	0	0	0	0	0	0	0	0	0	0	0	0	0.15	0	0	0
AKT1_W99C	0	0	0	0	0	0	0	0	0	0	0	0	0	0	0	0	0	0	0	0	0	0	0	0	0	0	0	0	0	0	0	0	0	0	0	0	0	0	0	0	0.15	0	0	0	0	0	0	0	0.25
AKT1_Y417C	0	0	0	0	0	0	0	0	0	0	0	0	0	0	0	0	0	0	0	0	0	0	0	0	0	0	0	0	0	0	0	0	0	0	0	0	0	0	0.4	0	0	0	0	0.3	0	0	0.3	0	0
ALK_A1047P	0	0	0	0	0	0	0	0	0	0	0	0	0	0	0	0	0	0	0.25	0	0.4	0	0	0	0	0	0.4	0	0	0.12	0	0.25	0.25	0	0	0	0	0	0	0	0.25	0.04	0	0	0	0.2	0	0	0
ALK_A1148S	0	0	0	0	0	0	0	0	0	0	0	0	0	0	0	0	0	0	0	0	0	0	0	0	0	0	0	0	0	0	0	0	0	0	0	0	0	0	0	0	0	0	0	0	0	0	0	0	0
ALK_A1200V	0	0	0	0	0	0	0	0	0	0	0	0	0	0	0	0	0	0	0.12	0	0.5	0	0	0	0	0	0	0	0	0.4	0	0	0	0	0	0	0	0	0	0	0	0	0	0	0	0	0	0	0
ALK_A1234T	0	0	0	0	0	0	0	0	0	0	0	0	0	0	0	0	0	0	0	0	0	0	0	0	0	0	0	0	0	0	0	0	0	0	0	0	0	0	0	0	0	0	0	0	0.2	0	0	0	0
ALK_A1252V	0	0	0	0	0	0	0	0	0	0	0	0	0	0	0	0	0	0	0	0	0	0	0	0	0	0	0	0	0	0.5	0	0	0	0	0	0	0	0	0	0	0	0	0	0	0	0	0	0	0
ALK_A1377D	0	0	0	0	0	0	0	0	0	0	0	0	0	0	0	0	0	0	0.3	0	0	0	0	0	0	0	0	0	0	0	0	0	0	0	0	0	0	0	0	0	0	0	0	0	0	0	0	0	0
ALK_A1440V	0	0	0	0	0	0	0	0	0	0	0	0	0	0	0	0	0	0	0	0	0	0	0	0	0	0	0	0.5	0	0	0	0	0.25	0	0	0	0	0	0	0	0	0	0	0	0	0	0	0	0.05
ALK_A1452V	0	0	0	0	0	0	0	0	0	0	0	0	0	0	0.3	0	0	0	0	0	0	0	0	0	0	0	0	0	0	0	0.4	0	0	0	0	0	0	0	0	0	0	0	0	0	0	0	0	0	0
ALK_A1470V	0	0	0	0	0	0	0	0	0	0	0	0	0	0	0	0	0	0	0	0	0	0	0	0.06	0	0	0	0	0	0	0	0	0	0	0	0.07	0	0	0	0	0	0	0	0	0	0	0	0	0.3
ALK_A1479T	0	0	0	0	0	0	0	0	0	0	0	0	0	0	0	0	0	0	0	0	0	0	0	0	0	0	0.15	0	0	0.4	0	0	0.4	0	0	0	0	0	0	0	0	0	0	0	0	0	0	0	0
ALK_A1479V	0	0	0	0	0	0	0	0	0	0	0	0	0	0	0	0	0	0	0	0	0	0	0	0	0	0	0.25	0	0	0.4	0	0	0	0	0	0	0	0	0	0	0	0	0	0	0	0	0	0	0
ALK_A149V	0	0	0	0	0	0.1	0	0.5	0.5	0	0	0	0	0	0	0	0	0	0	0	0	0	0	0	0	0	0	0	0	0	0	0	0	0.25	0	0	0	0	0	0	0	0	0	0	0	0	0	0	0
ALK_A1553T	0	0	0	0	0	0	0.25	0	0	0	0.5	0	0	0	0	0	0	0	0	0	0	0	0	0	0	0	0	0	0	0	0	0	0	0	0	0	0	0	0	0	0.25	0	0	0	0	0	0	0	0.5
ALK_A1564V	0	0	0	0	0	0	0	0	0.25	0	0.12	0	0	0	0	0	0.4	0	0	0	0	0	0	0	0	0	0	0	0	0	0	0	0	0	0	0	0	0	0	0	0	0	0	0	0	0	0	0	0
ALK_A1596V	0.15	0	0	0	0	0	0	0	0	0	0	0	0	0	0	0	0	0	0.2	0	0	0.1	0.12	0	0.04	0	0	0	0	0	0	0	0.12	0	0.08	0	0	0	0	0	0	0	0	0	0	0.2	0	0	0
ALK_A195V	0	0	0	0	0	0	0	0	0	0	0	0	0	0	0	0	0	0	0	0	0	0	0	0	0	0	0	0	0	0	0	0	0	0	0	0	0.4	0.5	0	0	0	0	0	0	0	0	0	0	0
ALK_A206V	0	0	0	0	0	0	0	0	0	0	0	0	0	0	0	0	0	0	0	0	0	0	0	0	0	0	0.3	0	0	0	0	0	0	0	0	0	0	0	0	0	0	0	0	0	0	0	0	0.4	0.2
ALK_A207P	0	0	0	0	0	0	0	0	0	0	0	0	0	0	0	0	0	0	0	0	0	0	0	0	0	0	0	0	0	0	0	0	0	0	0	0	0	0	0	0	0	0	0	0	0	0	0	0	0.03
ALK_A210T	0	0	0	0	0	0	0	0	0	0	0	0	0	0	0	0	0	0	0	0	0	0	0	0.4	0	0	0.06	0.4	0	0	0	0	0	0	0	0	0	0	0	0	0.5	0	0	0	0	0.01	0	0	0
ALK_A309T	0	0	0	0	0	0	0	0	0	0	0	0	0	0	0	0	0	0	0	0	0	0	0	0	0	0	0	0	0	0	0	0	0	0	0	0	0	0	0	0	0	0	0	0	0	0	0	0	0
ALK_A348V	0	0	0	0	0	0	0	0	0	0	0	0	0	0.3	0	0	0	0	0	0	0	0	0	0	0	0	0	0	0.15	0	0.4	0	0	0	0	0	0	0	0	0	0	0	0	0	0	0	0	0	0
ALK_A34S	0	0	0	0	0	0	0	0	0	0	0	0	0	0	0	0	0	0	0	0	0	0	0	0	0	0	0	0	0	0	0	0	0	0	0	0	0	0	0	0	0	0	0	0	0	0	0	0	0
ALK_A3T	0	0	0	0	0	0.15	0	0	0	0	0	0	0	0	0	0	0	0	0	0	0	0	0	0	0	0	0	0	0	0	0	0	0.4	0	0	0	0	0	0	0	0	0	0	0	0	0	0	0	0
ALK_A421V	0	0.02	0.01	0.5	0.15	0.2	0.4	0.08	0.09	0.01	0.05	0.06	0	0	0.01	0	0	0	0	0	0	0	0	0	0	0	0	0	0	0	0.04	0.4	0	0	0	0	0	0	0	0	0	0	0	0	0	0	0	0	0
ALK_A436V	0	0	0	0	0	0	0	0	0	0	0	0	0	0	0	0	0	0	0	0	0	0	0	0	0	0	0	0	0	0.05	0	0	0	0	0	0	0	0	0	0	0	0	0.5	0.07	0	0	0	0	0
ALK_A518V	0	0	0	0	0	0	0	0	0.5	0.25	0	0.2	0	0	0	0	0	0	0	0	0	0	0	0	0	0	0	0	0	0	0	0	0	0	0	0	0	0	0	0.2	0	0	0	0	0.05	0	0	0	0
ALK_A585T	0	0	0	0	0	0	0	0	0	0	0	0	0.3	0	0	0	0	0	0.25	0	0.17	0	0.2	0	0.04	0	0.06	0.05	0	0.12	0	0	0.15	0	0.4	0	0	0	0	0	0.5	0.25	0.25	0.02	0.01	0.1	0	0	0.17
ALK_A586V	0	0	0	0	0	0	0	0	0	0	0	0	0	0	0	0	0	0	0	0	0.12	0.3	0.4	0	0.01	0	0.25	0.04	0	0.4	0	0	0.5	0	0.4	0	0	0	0	0	0	0.25	0	0.01	0.03	0.05	0	0.3	0.25
ALK_A624T	0	0	0	0	0	0	0	0	0	0	0	0	0	0	0	0	0	0	0	0	0	0	0	0	0	0	0	0	0	0	0	0	0	0	0	0	0	0	0	0	0	0	0	0	0	0	0	0	0
ALK_A68S	0	0	0	0	0	0	0	0	0	0	0	0	0	0	0	0	0	0	0	0	0	0	0	0	0	0	0	0.17	0	0	0	0	0	0	0	0	0	0	0	0	0.5	0	0	0	0	0.08	0	0	0
ALK_A943T	0	0	0	0	0	0	0	0	0	0	0	0	0	0	0	0	0	0	0	0	0	0	0	0	0	0	0	0	0	0	0	0	0	0	0	0	0	0	0	0	0	0	0	0	0	0.5	0	0	0
ALK_C1008Y	0	0	0	0	0	0	0	0	0	0	0	0	0	0	0	0	0	0	0.09	0.02	0.17	0	0	0	0	0	0	0	0	0.12	0	0	0.2	0	0.2	0	0	0	0	0	0	0	0	0	0.4	0	0	0	0
ALK_C154S	0	0	0	0	0	0	0	0	0	0	0	0	0	0	0	0	0	0	0	0	0	0	0	0	0	0	0	0	0	0	0	0	0	0	0	0	0	0	0	0	0	0	0	0	0	0	0	0	0
ALK_C154Y	0	0	0	0	0	0	0	0	0	0	0	0	0	0	0	0	0	0	0	0	0	0	0	0	0	0	0	0	0	0	0	0	0	0	0	0	0	0	0	0	0	0	0	0	0	0	0	0	0
ALK_C425Y	0	0	0	0	0	0	0	0	0	0	0	0	0	0	0	0	0	0	0	0	0	0	0	0	0	0	0	0	0	0	0	0	0	0	0	0	0	0	0	0	0	0	0	0	0	0	0	0	0
ALK_C443R	0	0	0	0	0	0	0	0	0	0	0	0	0	0	0	0	0.5	0.07	0	0	0	0	0	0	0	0.5	0	0	0.2	0.08	0.1	0	0	0	0	0.15	0	0	0	0	0.25	0	0	0	0.5	0.15	0	0	0
ALK_C480Y	0	0	0	0	0	0	0	0	0	0	0	0	0	0	0	0.4	0	0.03	0	0	0	0	0	0	0.07	0	0	0.03	0	0.15	0	0	0	0	0.1	0	0	0	0	0	0	0	0.17	0.1	0	0	0	0	0
ALK_C95S	0	0.5	0.12	0.3	0	0	0	0	0.4	0	0.25	0.4	0	0	0	0	0	0	0	0	0	0	0	0	0	0	0	0	0	0	0	0	0	0	0	0	0	0	0	0	0	0	0	0	0.4	0.3	0	0	0
ALK_D1009A	0	0	0	0	0	0	0	0.5	0	0	0	0	0	0.12	0	0	0	0	0	0	0	0	0	0	0	0	0	0	0	0	0	0	0	0	0	0	0	0	0	0	0	0	0	0	0	0	0	0	0
ALK_D1203Y	0.17	0	0	0.4	0	0	0	0	0	0	0	0	0	0	0	0	0	0	0	0	0	0	0	0	0	0.5	0	0	0	0	0.4	0	0	0	0.3	0	0	0	0	0	0	0	0	0	0	0	0	0	0
ALK_D1529E	0	0	0	0	0	0	0	0	0	0	0	0	0	0	0	0	0	0	0	0	0	0	0	0	0	0	0	0	0	0	0	0	0	0	0	0	0	0	0	0	0	0	0	0	0.4	0	0	0	0
ALK_D282E	0	0	0	0	0	0	0	0	0	0	0	0	0	0	0	0	0	0.15	0	0	0	0	0	0	0	0	0.5	0.08	0	0.4	0.25	0	0	0	0	0	0	0.4	0.08	0	0.09	0	0	0	0	0	0	0	0
ALK_D305Y	0.12	0	0	0	0	0.5	0	0	0	0	0	0	0.4	0	0	0	0	0	0	0.25	0.5	0	0.5	0	0	0	0	0	0	0	0	0	0	0	0.4	0	0	0	0.4	0	0	0	0	0	0	0	0	0	0
ALK_D460Y	0	0	0	0	0	0	0	0	0	0	0	0	0	0.4	0	0	0	0	0	0	0	0	0	0	0.2	0	0	0	0	0	0	0	0	0	0	0	0	0	0	0	0	0.4	0	0.4	0.25	0	0	0	0
ALK_D525N	0	0.3	0	0.4	0	0	0	0	0.4	0.4	0	0.12	0	0	0	0	0	0	0	0	0	0	0	0	0	0	0	0	0	0	0	0	0	0	0	0	0	0	0	0	0	0	0	0	0	0	0	0	0
ALK_D633E	0	0	0	0	0	0	0	0	0	0	0	0	0	0	0	0	0	0	0	0	0	0	0	0	0	0	0	0	0	0	0	0	0	0	0	0	0	0	0	0	0	0	0	0	0	0.2	0	0	0
ALK_D633N	0	0	0	0	0	0	0	0	0	0	0	0	0	0	0	0	0	0	0.25	0	0	0	0	0	0	0	0.4	0	0	0	0	0	0.5	0	0	0	0	0	0	0	0	0	0	0	0	0.17	0	0	0
ALK_D70E	0	0	0	0	0	0	0	0	0	0	0	0	0	0	0	0	0	0	0	0	0	0	0	0	0	0	0	0.3	0	0	0	0	0	0	0.15	0	0	0	0.3	0	0.4	0	0	0	0.5	0.08	0	0.25	0
ALK_D70G	0	0	0	0	0	0	0	0	0	0	0	0	0	0	0	0	0	0	0	0	0	0	0	0.2	0	0	0	0.2	0	0.4	0	0	0	0	0.15	0.5	0	0	0.3	0	0.12	0	0	0	0	0.04	0	0.3	0.2
ALK_D732N	0	0	0	0	0	0	0	0	0	0	0	0	0	0	0	0	0	0	0	0	0.12	0	0	0	0	0	0	0	0	0.3	0	0	0.5	0	0	0.17	0	0	0	0	0	0	0	0.17	0	0	0	0	0
ALK_D781N	0	0	0	0	0	0	0	0	0	0	0	0	0	0	0	0	0	0	0	0	0	0	0	0	0	0	0	0	0	0	0	0	0	0	0	0	0	0	0	0	0	0	0	0	0	0	0	0	0
ALK_D832H	0	0	0	0	0.04	0.3	0	0.2	0.3	0.09	0	0.2	0	0	0	0	0	0	0.4	0	0	0	0	0.3	0	0	0	0.17	0	0.06	0	0.12	0.08	0	0	0	0.2	0	0	0	0	0	0	0.09	0.07	0	0	0	0.02
ALK_D885N	0	0	0	0	0	0	0	0	0	0	0	0	0	0	0	0	0	0.3	0	0	0	0	0	0	0	0	0	0	0	0	0	0	0	0	0	0	0	0	0	0	0	0	0	0	0	0	0	0	0
ALK_E1016D	0	0	0	0	0	0	0	0	0	0	0	0	0	0	0	0	0	0	0	0	0	0	0	0	0	0	0	0	0	0	0	0	0	0	0	0	0	0	0	0	0	0	0	0	0	0	0	0	0
ALK_E1110K	0	0	0	0	0	0	0	0	0	0	0	0	0	0	0	0	0	0	0	0	0	0	0	0	0	0	0.4	0	0	0	0	0	0	0	0	0	0	0	0	0	0	0	0	0	0	0	0	0	0
ALK_E1161K	0	0	0.4	0	0	0	0.5	0.4	0	0	0	0	0	0	0	0	0	0	0	0	0	0	0	0	0	0	0.5	0	0	0	0	0	0	0	0	0	0	0	0	0	0	0	0	0	0	0	0	0	0
ALK_E1167A	0	0	0	0	0	0	0.4	0	0	0.5	0	0.3	0.06	0	0.1	0	0	0	0.5	0	0	0	0	0	0	0	0	0	0	0.05	0	0	0.25	0.25	0	0	0	0	0	0	0	0	0	0	0	0.3	0.01	0	0
ALK_E1242K	0	0	0	0	0	0	0	0	0	0	0	0	0	0	0	0.17	0.4	0.08	0	0	0	0	0	0	0	0	0	0.12	0	0	0	0	0	0	0	0	0	0	0	0	0	0	0	0.05	0	0	0	0	0
ALK_E1340V	0	0	0	0	0	0	0	0	0	0	0	0	0	0	0	0	0	0	0	0	0	0.4	0	0	0	0	0.1	0	0	0	0.4	0	0	0	0	0	0	0	0	0	0	0.25	0	0.25	0	0.15	0	0	0
ALK_E1419K	0	0	0	0	0	0	0	0	0	0	0	0	0	0	0	0	0	0	0	0	0	0	0	0	0	0	0	0	0	0	0	0	0	0	0	0	0	0	0	0	0	0	0	0	0	0	0	0	0.17
ALK_E144G	0	0	0	0	0	0	0	0	0	0	0	0.5	0	0	0	0	0	0	0	0	0	0	0	0	0	0	0	0.4	0	0	0	0	0	0	0	0	0	0.5	0	0	0	0	0	0	0	0.4	0	0	0
ALK_E147V	0	0	0	0	0	0.2	0	0	0	0	0	0	0	0	0	0	0	0	0	0	0	0	0	0	0	0	0	0	0	0	0	0	0	0	0	0	0	0	0	0	0	0	0	0	0	0	0.25	0	0
ALK_E1488K	0	0	0	0	0	0	0	0	0	0	0	0	0	0	0	0	0	0	0	0	0	0	0	0	0	0.2	0	0	0	0	0	0	0	0	0	0	0	0	0.4	0	0	0	0	0.25	0	0	0	0	0
ALK_E148V	0	0	0	0	0.4	0	0	0	0	0	0	0	0	0	0	0	0	0	0.3	0	0	0	0	0	0	0	0	0	0	0	0	0.25	0	0	0	0	0	0	0	0	0	0	0	0	0	0	0.3	0	0
ALK_E1558Q	0	0	0	0	0	0	0	0	0.3	0	0	0	0	0	0	0	0	0	0	0	0	0	0	0	0	0	0	0	0	0	0	0	0	0	0	0	0.25	0	0	0	0	0	0	0	0	0	0	0	0
ALK_E172K	0	0	0	0	0	0	0	0	0.4	0	0	0.5	0.17	0	0.17	0	0	0	0	0	0	0	0	0	0	0	0.2	0.5	0	0	0	0	0	0	0	0	0	0.4	0.5	0	0	0.09	0.3	0.03	0	0	0	0	0.5
ALK_E192K	0	0	0	0	0	0	0	0	0	0	0	0	0.01	0	0	0	0	0	0	0	0	0	0	0.01	0	0.12	0	0	0	0	0	0	0	0	0	0.3	0.02	0.06	0.4	0	0	0	0	0	0	0	0	0.06	0
ALK_E296K	0	0	0	0	0	0	0	0	0	0	0	0	0	0	0	0	0	0	0	0	0	0	0	0	0	0	0	0	0	0	0	0	0	0	0	0	0	0.25	0	0	0.5	0	0	0	0.4	0	0	0	0
ALK_E343K	0	0	0	0	0	0	0	0	0	0	0	0	0	0	0	0	0	0	0	0	0	0	0	0	0	0	0.4	0	0	0	0	0	0	0	0	0	0	0	0.15	0	0	0	0	0	0	0.08	0	0	0
ALK_E343Q	0	0	0	0	0	0	0	0	0	0	0	0	0	0	0	0	0	0	0	0	0	0	0	0	0	0	0.3	0	0	0	0	0	0	0	0	0.5	0	0	0.04	0	0	0	0	0	0	0.06	0	0	0
ALK_E467D	0	0	0	0	0	0	0	0	0	0	0	0	0	0.05	0	0	0	0	0	0	0	0	0	0	0	0	0	0	0	0	0	0	0	0	0	0	0	0	0	0	0	0	0	0	0	0	0	0	0
ALK_E483K	0	0	0	0	0	0	0	0	0	0	0	0	0	0.5	0	0	0	0.12	0	0	0	0	0	0	0	0	0	0.4	0	0	0	0	0	0	0	0	0	0	0	0	0	0	0	0	0	0	0	0	0
ALK_E483Q	0	0	0	0	0	0	0	0	0	0	0	0	0	0	0	0	0	0.08	0	0	0	0	0	0	0	0	0	0.4	0	0	0	0	0	0	0	0	0	0	0	0	0	0	0	0	0	0	0	0	0
ALK_E549D	0	0	0	0	0	0	0	0	0	0	0	0	0	0	0	0	0	0	0	0	0	0	0	0	0	0	0	0	0.2	0	0	0	0	0	0	0	0	0	0	0	0	0	0	0	0	0.3	0	0	0
ALK_E570D	0	0	0	0	0	0	0	0	0	0	0	0	0	0	0.4	0	0	0	0	0	0	0	0	0	0	0	0	0	0	0	0	0	0	0	0	0	0	0	0	0	0	0	0	0	0	0	0	0	0
ALK_E576Q	0	0	0	0	0.5	0.3	0	0.5	0.4	0.15	0	0.3	0	0	0	0	0	0	0	0	0	0	0	0	0	0	0	0	0	0	0	0	0	0	0	0	0	0	0	0	0	0	0	0	0	0	0	0	0.25
ALK_E668K	0	0	0	0	0	0	0	0	0	0	0	0	0	0	0	0	0	0	0	0	0	0	0	0	0	0	0	0	0	0	0	0	0	0	0	0	0	0	0	0	0	0	0	0	0	0	0	0	0.3
ALK_E813Q	0	0	0	0	0	0	0	0	0	0	0	0	0	0	0	0	0	0	0	0	0	0	0	0	0	0	0.4	0	0	0.4	0	0	0	0	0	0	0	0	0	0	0	0	0.4	0	0	0.3	0	0	0.25
ALK_E859D	0	0	0	0	0	0	0	0	0	0	0	0	0	0	0	0	0	0	0	0	0	0	0	0	0	0	0	0	0	0	0	0	0	0	0	0	0	0	0	0.15	0.4	0	0	0	0	0	0	0	0
ALK_E859Q	0	0	0	0	0	0	0	0	0	0	0	0	0	0	0	0	0	0	0	0	0	0	0	0	0	0.2	0	0	0	0	0	0	0	0	0	0	0	0	0	0	0	0	0	0	0	0	0	0	0.15
ALK_E862D	0	0	0	0	0	0	0	0	0.5	0	0	0	0	0	0	0	0	0	0	0	0	0	0	0	0	0	0	0	0	0	0	0	0	0	0	0	0	0	0	0	0	0	0	0	0.3	0	0	0	0.5
ALK_E994K	0	0	0	0	0	0	0	0	0	0	0	0	0	0.4	0	0	0	0	0	0	0	0	0	0	0	0	0	0	0	0	0	0	0	0	0	0	0	0	0	0	0	0	0	0	0	0	0	0	0
ALK_F1127L	0	0	0	0	0	0	0	0	0	0	0	0	0	0	0	0	0	0	0	0	0	0	0	0	0	0	0	0	0	0	0	0	0	0	0	0	0	0	0	0	0.4	0	0	0	0	0	0	0	0.4
ALK_F1174C	0	0	0	0	0	0	0	0	0	0	0	0	0	0	0	0	0	0	0	0	0	0	0	0	0	0	0	0	0	0	0	0	0	0	0	0	0	0	0	0	0	0	0	0	0	0	0	0	0
ALK_F1174I	0	0	0	0	0	0	0	0	0	0	0	0	0	0	0	0	0	0	0	0	0	0	0	0	0	0.17	0	0	0	0	0	0	0	0	0	0	0	0	0	0	0	0	0	0	0.25	0.5	0	0	0
ALK_F1174L	0	0	0	0	0	0	0	0	0	0	0	0	0	0	0	0	0	0	0	0	0	0	0	0	0	0.25	0	0	0	0	0	0	0	0	0	0	0	0	0	0	0	0	0	0	0	0	0.25	0	0
ALK_F1245I	0	0	0	0	0	0	0	0	0	0	0	0	0	0	0	0.25	0	0.09	0	0	0	0.5	0	0	0	0	0	0.15	0	0	0	0	0	0	0	0	0	0	0	0	0	0	0	0.5	0	0	0	0	0
ALK_F420L	0	0.4	0.12	0	0	0	0	0	0	0.3	0	0	0	0	0.03	0	0	0	0	0	0	0	0	0	0	0	0	0.5	0	0	0.05	0	0	0	0	0	0	0	0	0	0.4	0	0	0	0	0.5	0	0	0
ALK_F486L	0	0	0	0	0	0	0	0.5	0	0	0	0	0	0	0	0	0	0.4	0	0	0	0	0	0	0	0	0	0	0	0	0	0	0	0	0	0	0	0	0	0	0	0	0	0	0	0	0	0	0
ALK_F539C	0	0	0	0	0	0	0	0	0	0	0	0	0	0	0	0	0	0	0	0	0	0	0	0	0	0	0	0	0	0	0	0.06	0	0	0	0	0	0	0	0	0	0	0	0	0	0	0	0	0
ALK_F64L	0	0.3	0	0.15	0	0.01	0	0	0	0	0.12	0	0	0	0	0	0	0	0	0	0.2	0	0	0	0	0	0	0	0.09	0.04	0	0.25	0	0.5	0	0	0.25	0	0.4	0	0	0	0	0	0	0	0	0	0
ALK_F677C	0	0	0	0	0	0	0	0	0	0	0	0	0	0	0	0	0.4	0.3	0	0	0	0	0	0	0	0	0	0	0	0	0	0	0	0	0	0	0	0	0	0	0	0	0	0	0	0	0	0	0.3
ALK_G1011E	0	0	0	0	0	0	0	0.5	0	0	0	0	0	0	0	0	0	0	0	0	0	0	0	0	0	0	0	0	0	0	0	0.05	0	0.25	0	0	0	0	0	0	0	0	0	0	0	0	0	0	0
ALK_G1121D	0	0	0	0	0	0	0	0	0	0	0	0	0	0	0	0	0	0	0	0	0	0	0	0	0	0	0	0	0	0	0	0	0	0	0	0	0	0	0	0	0	0	0	0	0	0.5	0	0	0
ALK_G1125V	0	0	0	0.04	0.3	0.4	0	0.3	0.15	0.25	0	0.4	0	0	0	0	0	0	0	0	0	0	0	0	0	0	0	0	0	0	0	0	0	0.4	0	0	0	0	0	0	0	0	0	0	0	0	0	0	0
ALK_G1137R	0	0	0	0	0	0	0	0	0	0	0	0	0	0	0	0	0	0	0.12	0	0	0.07	0	0	0	0	0	0.25	0.15	0	0.06	0	0.4	0	0	0	0	0	0	0	0	0	0	0.15	0	0	0	0	0.06
ALK_G113V	0.4	0	0	0	0	0	0	0	0	0	0	0	0	0	0	0	0	0	0	0	0	0	0	0	0	0	0	0	0	0	0	0.12	0	0	0	0.15	0	0	0	0	0	0	0	0	0	0	0	0	0
ALK_G1269E	0	0	0	0	0	0	0	0	0	0	0	0	0	0	0	0	0	0	0	0	0	0	0	0	0	0.4	0	0	0	0	0	0	0	0	0	0	0	0	0	0	0	0	0	0	0	0	0	0	0
ALK_G1286R	0	0	0	0	0	0	0	0	0	0	0	0	0	0	0	0	0	0.5	0	0	0	0.4	0	0.5	0	0	0	0.25	0	0	0	0	0	0	0	0	0.06	0.04	0.06	0.3	0.01	0	0.08	0	0	0	0	0.5	0.03
ALK_G129S	0	0	0	0	0	0	0	0	0	0	0	0	0.25	0	0	0	0	0	0	0	0	0	0	0	0	0.25	0	0	0	0	0	0	0	0	0	0	0	0	0	0	0	0	0	0	0	0	0	0	0
ALK_G1304E	0	0	0	0	0	0	0	0	0	0	0	0	0	0	0	0	0	0	0	0	0	0	0	0	0	0	0	0	0	0	0	0	0	0	0	0	0	0.4	0.07	0	0	0	0	0	0	0	0	0	0
ALK_G130C	0	0	0	0	0	0	0	0	0	0	0	0	0.25	0.12	0	0	0	0	0	0	0	0	0	0	0	0.3	0	0.5	0	0	0	0	0	0	0	0	0	0	0	0.4	0.4	0	0	0	0	0	0	0	0
ALK_G1316E	0.15	0.3	0	0	0.5	0.2	0	0.5	0.4	0.3	0	0	0	0	0	0.4	0.15	0.3	0	0	0	0	0	0	0	0	0.5	0	0	0	0	0	0	0	0	0	0	0	0	0	0	0	0	0	0	0	0.12	0	0
ALK_G1473R	0	0	0	0	0	0	0	0	0	0	0	0	0	0	0	0	0	0	0	0	0	0	0	0	0	0	0	0	0	0.25	0	0	0	0	0	0	0	0	0	0	0.09	0	0	0	0	0	0	0	0
ALK_G1494E	0	0	0	0	0	0	0	0	0	0	0	0	0	0.3	0	0	0	0	0	0	0	0	0	0.4	0	0	0	0	0.17	0	0	0	0	0	0	0	0.25	0	0	0	0.3	0	0	0	0	0	0	0	0
ALK_G1534V	0	0.4	0	0	0	0.04	0	0.12	0.1	0.04	0	0.05	0	0	0	0	0	0	0	0	0	0	0	0	0	0	0	0	0	0	0	0	0	0.15	0	0	0	0	0	0	0	0	0	0	0.09	0	0	0	0
ALK_G1537R	0	0	0	0	0	0	0	0	0	0	0	0	0	0.4	0	0	0	0	0	0	0	0	0	0	0	0	0	0	0	0	0	0	0	0	0	0	0	0	0	0	0	0	0	0	0	0	0	0	0
ALK_G153S	0	0	0	0	0	0	0	0	0	0	0	0	0	0	0	0	0	0	0	0	0	0	0	0	0	0	0	0	0	0	0	0	0	0	0	0	0	0	0	0	0	0	0	0	0	0	0	0	0
ALK_G1585S	0	0	0	0	0	0	0	0	0	0	0	0	0	0	0	0	0	0.05	0	0	0	0	0	0	0	0	0	0.2	0	0	0	0	0	0	0.5	0	0	0	0	0	0	0	0	0	0	0	0	0	0
ALK_G202V	0	0	0	0	0	0	0	0	0	0	0	0	0	0	0	0	0	0	0	0	0	0	0	0	0	0	0	0	0.2	0	0	0	0	0	0	0	0	0	0	0	0.1	0	0	0	0	0	0	0	0.12
ALK_G223V	0	0	0	0.3	0.06	0	0.4	0.1	0.3	0.25	0	0.5	0	0	0	0	0	0	0	0	0	0	0	0	0	0	0	0	0	0.5	0	0	0	0	0	0	0	0	0	0	0	0	0	0	0	0	0	0	0
ALK_G263C	0	0	0	0	0	0	0	0	0	0	0	0	0	0.04	0	0.4	0	0	0	0	0	0	0	0	0	0	0	0	0	0.17	0	0	0	0	0	0	0	0.5	0	0.17	0.4	0	0	0.25	0	0	0	0.4	0.5
ALK_G263V	0	0.3	0.12	0.01	0.17	0.17	0	0.25	0.2	0.09	0.4	0.2	0	0	0	0.15	0	0	0	0	0	0	0.12	0	0	0	0	0.09	0	0.02	0	0	0	0	0.25	0	0	0.25	0.5	0.17	0.3	0	0.3	0.3	0	0	0	0	0
ALK_G359E	0	0	0	0	0	0	0	0	0.4	0	0	0	0	0.4	0	0	0	0	0	0	0	0	0	0	0	0	0	0	0	0	0	0	0	0	0	0	0	0	0	0	0	0	0	0	0	0	0	0	0
ALK_G391E	0	0	0	0	0	0	0	0	0	0	0	0	0	0	0	0	0	0	0	0	0	0.4	0	0	0	0	0	0	0	0	0	0	0	0	0	0	0	0	0	0	0	0	0	0	0	0	0	0	0
ALK_G394R	0	0	0	0	0	0	0	0	0	0	0	0	0	0	0	0	0	0	0	0	0	0.25	0	0	0	0	0.25	0.02	0.5	0.5	0	0	0	0	0	0.4	0	0	0.4	0	0	0	0.12	0.15	0	0	0	0	0.25
ALK_G410E	0	0	0	0	0	0	0	0	0	0	0	0	0	0	0	0	0	0	0	0	0	0	0	0	0	0	0	0	0	0	0	0	0	0	0	0	0	0	0	0	0	0	0	0	0	0	0	0	0
ALK_G446R	0	0	0	0	0	0	0	0	0	0	0	0	0	0	0	0	0	0.12	0	0	0	0	0	0	0	0.5	0	0	0.1	0	0.2	0	0.4	0	0	0	0	0	0	0	0.3	0	0	0	0.5	0	0	0	0
ALK_G446V	0	0	0	0	0	0	0	0	0	0	0	0	0	0	0	0	0	0.17	0	0	0	0	0	0	0	0	0	0	0	0.4	0	0	0.5	0	0	0	0	0	0	0	0	0	0	0	0.4	0.4	0	0	0
ALK_G452W	0	0	0	0	0	0	0	0	0	0	0	0	0	0	0	0	0	0	0	0	0	0	0	0	0	0	0	0.5	0	0	0	0	0	0	0	0	0	0	0	0	0	0	0	0.15	0	0	0	0	0
ALK_G485S	0	0	0	0	0	0	0	0	0	0	0	0	0	0	0	0	0	0.05	0	0	0	0	0	0	0	0	0	0	0	0	0	0	0	0	0	0	0	0	0	0	0	0	0	0	0	0	0	0	0
ALK_G558E	0	0.4	0.3	0.08	0	0	0	0.05	0.4	0.4	0	0.4	0	0	0	0	0	0	0	0	0	0	0	0	0	0	0	0	0	0	0	0	0	0.12	0	0	0	0	0	0.4	0	0	0	0	0	0	0	0	0
ALK_G558V	0	0	0	0.3	0	0	0	0.07	0	0	0	0.5	0	0	0	0	0	0	0	0	0	0	0	0	0	0	0.15	0	0.5	0	0	0	0	0	0	0	0	0	0	0	0	0	0	0	0	0	0	0.04	0.5
ALK_G562E	0	0	0	0.04	0	0	0	0.2	0.3	0	0	0.2	0	0	0	0	0	0	0	0	0	0	0	0	0	0	0	0	0	0	0	0	0	0	0	0	0	0	0	0	0	0	0	0	0	0	0	0	0.5
ALK_G640V	0	0	0	0	0	0	0	0	0	0	0	0	0	0	0	0	0	0	0	0	0	0	0	0	0	0	0	0	0	0	0	0	0	0	0	0	0	0	0	0	0	0	0	0	0	0	0	0	0
ALK_G692R	0	0	0	0	0	0	0	0	0	0	0	0	0	0	0	0	0	0	0	0	0	0	0	0.15	0	0	0	0	0.25	0	0	0	0	0	0	0.07	0	0	0	0	0	0	0	0	0	0	0	0	0
ALK_G740R	0	0	0	0	0	0	0	0	0	0	0	0	0	0	0	0	0	0	0	0	0	0.09	0	0	0	0	0	0	0.02	0	0.01	0	0.5	0	0	0	0	0	0	0	0	0	0	0	0	0	0	0	0
ALK_G747E	0	0	0	0	0	0	0	0	0	0	0	0	0	0	0	0	0	0	0.5	0	0	0	0	0	0	0	0	0	0	0	0	0	0	0	0	0	0	0	0	0	0	0	0	0	0	0	0	0	0
ALK_G818E	0	0	0	0	0	0	0	0	0	0	0	0	0	0	0	0	0	0	0	0	0	0.17	0	0	0	0	0	0	0	0	0	0	0	0	0	0	0	0	0	0	0	0	0	0	0	0	0	0	0
ALK_G818R	0	0	0	0	0	0	0	0	0	0	0	0	0	0	0	0	0	0	0	0	0	0.01	0	0	0.2	0	0	0	0	0	0	0	0	0	0	0	0	0	0	0	0	0	0	0	0	0	0	0	0
ALK_G819R	0	0	0	0	0	0	0	0	0	0	0	0	0	0	0	0	0	0	0	0	0	0	0	0	0	0	0	0	0	0	0	0	0	0	0	0	0	0	0	0	0	0	0.3	0	0	0	0	0	0
ALK_G843R	0	0	0	0	0	0	0	0	0	0	0	0	0	0	0	0	0	0	0	0	0	0.12	0	0	0	0	0	0	0	0	0	0	0	0	0	0	0	0	0	0	0	0	0.02	0	0	0	0	0	0
ALK_G869R	0	0	0	0	0	0	0	0	0	0	0	0	0	0	0	0	0	0	0	0	0	0	0	0	0	0	0	0	0	0	0	0	0	0	0	0	0	0	0	0	0	0	0	0	0	0	0	0	0
ALK_G875R	0	0	0	0	0	0	0	0	0	0	0	0	0	0	0	0	0	0	0	0	0	0	0	0	0	0	0	0	0	0	0	0	0	0	0	0	0	0	0	0	0	0	0	0	0	0.15	0	0	0
ALK_G89A	0	0	0	0	0	0	0	0	0	0	0	0	0	0	0	0	0	0	0	0	0	0	0	0	0	0	0	0	0	0	0	0	0	0	0	0	0	0	0	0.2	0.25	0	0	0	0	0	0	0	0
ALK_G902E	0	0	0	0	0	0	0	0	0	0	0	0	0	0	0	0	0	0	0	0	0	0	0	0	0	0	0	0	0	0	0	0	0	0	0	0	0	0	0	0	0	0	0	0	0	0	0	0	0
ALK_G902K	0	0	0	0	0	0	0	0	0	0	0	0	0	0	0	0	0	0	0	0	0	0	0	0.1	0	0	0	0	0	0	0	0	0	0	0	0	0	0	0	0	0	0	0	0.5	0	0	0	0	0
ALK_G902R	0	0	0	0	0	0	0	0	0	0	0	0	0	0	0	0	0	0	0	0	0	0	0	0.04	0	0	0	0.4	0	0	0	0	0	0	0	0	0	0	0	0	0.25	0	0	0.4	0	0	0	0	0
ALK_G903E	0	0	0	0	0	0	0	0	0	0	0	0	0	0	0	0	0	0	0	0	0	0	0	0	0	0	0	0	0	0	0	0	0	0	0	0	0	0	0	0	0	0	0	0	0.5	0	0	0	0
ALK_G914R	0	0	0	0	0	0	0	0	0	0.4	0	0	0	0	0	0	0	0	0	0	0	0	0	0	0	0.5	0	0	0.25	0	0	0	0	0	0	0	0	0.25	0.1	0	0	0	0.12	0	0	0	0	0.05	0.07
ALK_G920C	0	0	0	0	0	0	0	0	0	0	0	0	0	0	0	0	0	0	0.17	0	0	0.25	0	0	0	0	0	0	0	0	0	0	0	0	0	0	0	0	0	0	0	0	0	0	0	0	0	0	0
ALK_G922R	0	0	0	0	0	0	0	0	0	0	0	0	0	0	0	0	0	0	0.25	0	0	0.4	0	0	0	0	0	0	0	0	0	0	0	0	0	0	0	0	0	0	0	0	0	0	0	0	0	0	0
ALK_G923V	0	0	0	0	0	0	0	0	0	0	0	0	0	0	0	0	0	0	0.3	0	0	0	0	0	0	0	0	0	0	0	0	0	0	0	0	0	0	0	0	0	0	0	0	0	0	0	0	0	0
ALK_G931S	0.4	0	0	0	0	0	0	0	0	0	0	0	0	0	0	0	0	0	0	0.4	0	0.07	0	0	0.07	0	0	0	0	0	0	0	0	0	0	0	0	0	0	0	0	0	0.12	0	0	0.4	0	0	0
ALK_G935V	0	0	0	0	0	0	0	0	0	0	0	0	0	0	0	0	0	0	0	0	0	0	0	0	0	0	0	0	0	0	0	0	0	0	0	0	0	0	0	0	0	0	0.25	0	0	0	0	0	0
ALK_G936E	0	0	0	0	0	0	0	0	0	0	0	0	0	0	0	0	0	0	0	0	0	0	0	0	0.12	0	0	0	0	0	0	0	0	0	0.3	0	0	0	0	0	0	0	0.3	0	0	0	0	0	0
ALK_H1030P	0	0	0	0	0	0	0	0	0	0	0	0	0	0	0	0	0	0	0	0	0	0	0	0	0	0	0	0	0	0	0	0	0.17	0	0	0	0	0	0	0	0	0	0	0	0	0	0	0	0
ALK_H1244Q	0	0	0	0	0	0	0	0	0	0	0	0	0	0	0	0.3	0.4	0.07	0	0	0	0	0	0	0	0	0	0.1	0	0	0	0	0	0	0	0	0	0	0	0	0	0	0	0.03	0	0	0	0	0
ALK_H1475Q	0	0	0	0	0	0	0	0	0	0	0	0	0	0	0	0	0	0	0	0	0	0.5	0	0	0	0	0	0	0	0	0	0	0	0	0	0	0	0	0	0	0	0	0	0	0	0	0	0	0
ALK_H281N	0	0	0	0	0	0	0	0	0	0	0	0	0	0	0	0	0	0.4	0	0	0	0	0	0	0	0	0	0	0	0	0.3	0	0	0	0	0	0	0	0	0	0.4	0	0	0	0	0	0	0	0
ALK_H344Y	0	0	0	0	0	0	0	0	0	0	0	0	0	0	0	0	0	0	0	0	0	0	0	0	0	0	0	0.5	0	0	0	0	0	0	0	0	0	0.5	0.17	0	0	0	0.3	0	0	0.12	0.3	0	0
ALK_H458Y	0	0	0	0	0	0	0	0	0	0	0	0	0	0.5	0	0	0	0	0	0	0	0	0	0	0	0	0	0	0	0	0	0	0	0	0.12	0	0	0	0	0	0	0	0	0	0	0	0	0	0
ALK_H682Y	0	0	0	0	0	0	0	0	0	0	0	0	0	0	0	0	0.15	0.2	0	0	0	0	0	0	0	0	0	0	0	0	0	0	0.17	0	0	0	0	0	0.5	0	0	0	0	0	0	0	0	0	0
ALK_I1171N	0	0.09	0.2	0.12	0	0.1	0	0.07	0.05	0.06	0	0.03	0	0	0	0	0	0	0	0	0	0	0	0	0	0	0	0	0	0.25	0	0	0	0	0	0	0	0	0.3	0	0	0	0	0	0	0	0.06	0	0
ALK_I1268S	0	0	0	0	0	0	0	0	0	0	0	0	0	0	0	0	0	0	0	0	0	0	0	0	0	0.2	0	0	0	0	0	0	0	0	0	0	0	0	0	0	0	0	0	0	0	0	0	0	0
ALK_I187N	0	0	0	0	0	0	0	0	0	0	0	0	0	0	0	0	0	0	0	0	0	0	0	0	0	0	0	0	0	0	0	0	0	0	0	0	0.25	0	0	0	0	0	0	0	0	0	0	0	0
ALK_I393S	0	0	0	0	0	0	0	0	0	0	0	0	0	0	0	0	0	0	0	0	0	0.2	0	0	0	0	0.3	0.5	0	0	0	0	0	0	0	0	0	0	0	0	0	0	0	0.17	0	0	0	0	0
ALK_I644V	0	0	0	0	0	0	0	0	0	0	0	0	0.4	0	0.12	0	0	0	0	0	0	0	0	0.07	0	0	0.4	0.5	0	0.3	0	0	0	0	0	0	0	0	0	0	0	0	0	0	0	0	0	0	0
ALK_K1003E	0	0	0	0	0	0	0	0.15	0.03	0.12	0	0.25	0	0.15	0	0	0	0	0	0	0	0.5	0	0	0	0	0	0	0	0	0	0	0	0	0	0	0	0	0	0	0	0	0	0	0.25	0	0	0	0
ALK_K1003R	0	0	0	0	0	0	0	0.17	0.12	0	0	0.4	0	0.15	0	0	0	0	0	0	0	0	0	0	0	0	0	0	0	0	0	0	0	0	0	0	0	0	0	0	0	0	0	0	0.3	0	0	0	0
ALK_K1352N	0	0	0	0	0	0	0	0	0	0	0	0	0	0	0	0	0	0	0	0	0	0	0	0	0	0	0	0	0.5	0	0	0	0	0	0	0	0	0	0	0	0	0	0	0	0	0	0	0	0
ALK_K1491R	0	0	0	0	0	0	0	0	0	0	0	0	0	0	0	0	0	0	0	0	0	0	0	0.3	0	0	0	0	0.15	0	0	0	0	0	0	0	0	0	0	0	0	0	0	0	0	0	0	0	0
ALK_K330R	0	0	0	0	0	0	0	0	0	0	0	0	0	0	0	0	0	0	0	0	0	0	0	0	0	0	0	0	0	0	0	0.4	0	0	0	0	0	0	0	0	0	0	0	0	0.4	0	0	0	0.5
ALK_K434T	0	0	0	0	0	0	0	0	0	0	0	0	0	0	0	0	0	0	0.04	0.17	0.17	0	0	0	0	0	0.08	0.08	0	0	0	0	0.01	0	0	0	0	0	0	0	0.5	0.08	0.17	0.4	0	0.12	0	0	0
ALK_K911R	0	0	0	0	0	0	0	0.3	0	0.1	0	0	0	0	0.4	0	0	0	0	0	0	0	0	0.5	0	0	0	0.4	0.4	0.5	0	0	0	0	0	0	0	0.4	0.5	0	0	0	0	0	0	0	0	0	0
ALK_L1204I	0	0	0	0	0	0	0	0	0	0	0	0	0	0	0	0	0	0	0	0	0	0	0	0	0	0	0	0	0	0	0	0	0	0	0	0	0	0	0	0	0	0	0	0	0	0	0	0	0
ALK_L1240V	0	0	0	0	0	0	0	0	0	0	0	0	0	0	0	0.25	0	0.12	0	0	0	0	0	0	0	0	0	0.4	0	0	0	0	0	0	0	0	0	0	0	0	0	0	0	0.03	0	0	0	0	0
ALK_L1318M	0	0.03	0.4	0	0	0.25	0	0.01	0.12	0.07	0.25	0.08	0	0	0	0.3	0.15	0.15	0	0	0.4	0.12	0	0	0	0	0	0.1	0	0	0	0	0	0	0	0	0	0	0	0	0	0	0	0	0	0	0	0	0
ALK_L1424I	0	0	0	0	0	0	0	0	0	0	0	0	0	0	0	0	0	0	0	0	0	0	0	0	0	0	0	0	0	0	0	0	0	0	0	0	0	0	0	0	0	0	0	0	0	0	0	0	0.15
ALK_L145Q	0	0	0	0	0	0	0	0	0	0	0	0	0	0	0	0	0	0	0	0	0	0	0	0	0	0	0	0	0	0	0	0	0	0	0	0	0	0	0	0	0	0	0	0	0	0	0	0	0
ALK_L1556I	0	0	0	0	0	0	0.17	0	0	0	0	0	0	0	0	0	0	0	0	0	0	0	0	0	0	0	0.5	0	0	0	0	0	0	0	0	0	0	0	0	0	0	0	0	0	0	0	0	0.5	0.3
ALK_L166I	0	0	0	0	0	0	0	0	0	0	0	0	0	0	0	0	0.4	0	0.4	0	0	0	0	0	0	0	0.17	0	0	0	0	0	0	0	0	0	0	0	0	0	0	0.12	0	0.02	0	0	0	0	0
ALK_L166V	0	0	0	0	0	0	0	0	0	0	0	0	0	0	0	0	0.5	0	0.4	0	0	0	0	0	0	0	0.2	0	0	0	0	0	0	0	0	0	0	0	0	0	0	0.15	0	0.03	0	0	0	0	0
ALK_L204V	0	0	0	0	0	0	0	0	0	0	0	0	0	0	0	0	0	0	0	0	0	0	0	0	0	0	0	0	0	0	0	0	0	0	0	0	0	0	0	0	0.25	0	0	0	0	0	0	0	0.12
ALK_L216V	0	0	0	0	0	0	0	0	0	0	0	0	0	0	0	0	0.4	0	0	0	0	0	0	0	0	0	0.4	0.4	0	0	0	0	0	0	0	0.3	0	0.3	0.17	0	0	0	0	0.12	0	0.3	0	0	0
ALK_L227F	0	0	0	0	0	0	0	0	0	0	0	0	0	0	0	0	0.4	0.4	0	0	0	0	0	0	0	0	0	0	0	0.4	0	0	0	0	0	0	0	0	0	0	0	0	0	0	0	0.5	0	0	0
ALK_L274P	0	0	0	0	0	0	0	0	0	0	0.4	0	0	0	0	0	0	0	0	0	0	0	0.3	0	0	0	0	0	0	0	0	0	0.25	0	0	0	0	0	0	0	0	0	0	0	0.4	0	0	0	0.07
ALK_L321I	0	0	0	0	0	0	0	0	0	0	0.5	0	0	0	0	0	0	0	0	0	0	0	0	0	0	0	0	0.17	0	0	0	0	0	0	0	0.05	0	0	0	0	0	0	0	0	0	0	0	0	0.25
ALK_L322I	0	0	0	0	0	0	0	0	0	0	0.5	0	0.5	0	0	0	0.5	0	0	0	0	0	0	0	0	0	0	0	0	0.5	0	0	0	0	0	0.01	0.09	0.4	0.4	0	0	0	0	0	0	0	0	0	0
ALK_L560F	0	0	0	0	0	0	0	0	0	0	0	0	0	0	0	0	0	0	0	0	0	0	0	0	0	0.5	0.3	0	0.4	0	0	0	0	0	0	0	0	0	0	0	0.5	0	0	0	0.5	0.5	0	0.5	0.17
ALK_L566F	0	0	0	0.05	0	0	0	0.15	0.3	0.5	0	0.09	0	0	0.15	0	0	0	0	0	0	0	0	0	0	0	0.15	0	0	0	0	0	0	0	0	0	0	0	0	0	0	0	0	0	0	0	0	0	0.5
ALK_L601F	0	0	0	0	0.03	0.4	0	0.12	0.25	0.3	0.4	0.12	0	0	0	0.3	0	0	0	0	0	0	0	0	0	0	0	0	0	0	0	0	0	0.4	0	0	0	0	0	0	0	0	0	0.12	0	0	0.2	0	0.12
ALK_L684P	0	0	0	0	0	0	0	0	0	0	0	0	0	0	0	0	0	0.5	0	0	0	0	0	0	0	0	0	0	0	0	0	0	0.4	0	0	0	0	0	0.25	0	0	0	0	0	0	0	0	0	0
ALK_L71I	0	0	0	0	0	0	0	0	0	0	0	0	0	0	0	0	0	0	0	0	0	0	0	0	0	0	0.5	0.15	0	0	0	0	0	0	0	0	0	0	0.4	0	0.4	0	0	0	0.3	0.17	0	0	0
ALK_L771M	0.3	0	0	0	0	0	0	0	0	0	0	0	0	0	0	0	0	0	0	0	0	0	0	0	0	0	0	0	0	0	0	0	0	0	0.12	0	0	0	0	0	0	0	0	0	0.4	0	0	0	0
ALK_L80M	0	0	0	0	0	0	0	0	0	0	0.2	0	0	0	0	0	0	0	0	0	0	0	0	0	0	0	0	0	0	0	0	0	0	0	0	0	0	0	0	0	0	0	0	0	0	0	0	0	0
ALK_L868I	0	0	0	0	0	0	0	0	0	0	0	0	0	0	0	0	0	0	0	0	0	0	0	0	0	0	0.5	0	0	0	0	0	0	0	0	0	0	0	0	0	0	0	0	0	0	0	0	0	0
ALK_L870P	0	0	0	0	0	0	0	0	0	0	0	0	0	0	0	0	0	0	0	0	0	0	0	0	0	0	0	0	0	0	0	0	0	0	0	0.3	0	0	0	0	0	0	0	0	0	0	0	0	0
ALK_L870R	0	0	0	0	0	0	0	0	0	0	0	0	0	0	0	0	0	0	0	0	0	0.4	0	0	0	0	0	0	0	0	0	0	0	0	0	0	0	0	0	0	0	0	0	0	0	0	0	0	0
ALK_M1138K	0	0	0	0	0	0	0	0	0	0	0	0	0	0	0	0	0	0	0	0	0	0	0	0	0	0	0	0	0	0	0	0	0	0	0	0	0	0	0	0	0	0	0	0	0	0	0	0	0
ALK_M1328V	0	0	0	0	0	0	0	0.5	0	0.5	0	0	0	0	0	0	0	0	0	0	0	0	0.04	0	0	0	0	0	0	0	0	0	0	0	0	0	0	0	0	0	0	0	0	0	0	0	0	0	0
ALK_M1478V	0	0	0	0	0	0	0	0	0	0	0	0	0	0	0	0	0	0	0	0	0	0	0	0	0	0	0	0	0	0	0	0	0	0	0	0	0	0	0	0	0	0	0	0	0	0	0	0	0
ALK_M1615I	0	0	0	0	0	0	0	0	0	0	0	0	0	0	0	0	0	0	0	0	0	0	0	0.4	0	0	0	0	0	0	0	0	0	0	0	0	0	0	0	0	0	0	0	0	0	0	0	0	0
ALK_M233I	0	0	0	0	0	0	0	0	0	0	0	0	0	0	0	0	0	0	0	0	0	0	0	0	0	0	0	0	0	0	0	0	0	0	0	0	0	0	0	0	0	0	0.5	0	0	0	0	0	0
ALK_M301I	0	0	0	0	0	0	0	0	0	0	0	0	0	0	0	0	0	0	0	0	0	0	0	0	0	0	0	0	0	0	0	0	0	0	0	0	0	0	0	0	0	0	0	0	0	0	0	0	0
ALK_M315I	0	0	0	0	0	0	0	0	0	0	0	0	0	0	0	0	0	0	0	0	0.5	0	0	0	0	0	0	0	0	0	0	0	0	0	0	0.03	0	0	0	0	0	0	0	0	0	0	0	0	0
ALK_M910I	0	0	0	0	0	0	0	0	0	0	0	0	0	0	0.4	0	0	0	0	0	0	0	0	0	0	0	0	0	0	0	0	0	0	0	0	0	0	0	0	0	0	0	0	0	0	0	0	0	0
ALK_N1544D	0	0	0	0	0	0	0	0	0	0	0	0	0	0	0	0	0	0	0	0	0	0	0	0	0	0	0	0	0	0	0	0	0	0	0	0	0	0	0	0	0	0	0	0	0	0	0	0	0
ALK_N1544K	0	0	0	0	0	0	0	0	0	0	0	0	0	0	0	0	0	0	0	0	0	0	0	0	0	0	0	0	0	0	0	0	0	0	0	0	0	0	0	0	0	0	0	0	0	0	0	0	0
ALK_N232Y	0.3	0	0	0	0	0	0	0	0	0	0	0	0	0	0	0	0	0	0.4	0	0	0	0.05	0	0.4	0	0	0.5	0	0	0	0	0.15	0	0.4	0	0	0	0	0	0	0	0.01	0.12	0	0.3	0	0	0
ALK_N411H	0	0	0	0	0	0	0	0	0	0	0	0	0	0	0	0	0	0	0.4	0	0	0	0	0	0	0	0	0	0	0	0	0	0	0	0	0	0	0	0.5	0	0.4	0	0	0	0	0	0	0	0
ALK_N808S	0	0	0	0	0	0	0	0	0	0	0	0	0	0	0	0	0	0	0	0	0	0	0	0	0	0	0	0	0	0.4	0	0	0	0	0	0	0	0	0	0	0	0	0	0	0	0.2	0	0	0
ALK_P106S	0	0	0	0.5	0	0	0	0.06	0.25	0.25	0	0.03	0	0	0	0	0	0	0	0	0	0	0	0	0	0	0	0.17	0	0	0	0	0	0	0	0	0	0	0	0	0	0	0	0	0	0	0	0	0
ALK_P1112Q	0	0	0	0	0	0	0	0	0	0	0	0	0	0.4	0	0	0	0	0	0	0	0	0	0	0	0	0	0	0	0	0	0	0	0	0	0	0	0	0	0	0.17	0	0	0	0	0	0	0	0
ALK_P117R	0	0	0	0	0	0	0	0	0	0	0	0	0	0	0	0	0	0	0	0	0	0	0	0	0	0	0	0	0	0	0	0.4	0	0	0	0	0	0	0	0	0.4	0	0	0	0	0	0	0	0
ALK_P1350T	0	0	0	0	0	0	0	0	0	0	0	0	0	0	0	0	0	0	0	0	0	0	0	0	0	0	0	0	0	0	0	0	0	0	0	0.4	0	0	0	0	0	0	0	0	0	0	0	0	0
ALK_P1355L	0	0	0	0	0	0	0	0.4	0	0	0	0	0	0	0	0	0	0	0	0	0	0	0	0	0	0	0	0	0	0	0	0	0	0.4	0	0	0	0	0.3	0	0	0	0	0.4	0	0	0	0	0.5
ALK_P1357H	0	0	0	0	0	0	0	0	0	0	0	0	0	0.12	0	0	0	0	0	0	0	0	0	0	0	0.06	0	0	0	0.06	0	0	0	0	0	0	0	0	0	0.4	0	0	0.5	0.25	0	0	0	0	0
ALK_P1390L	0	0	0	0	0	0	0	0	0	0	0	0	0	0	0	0	0	0	0	0	0	0	0	0	0	0	0	0	0	0	0	0	0	0	0	0	0	0	0	0	0	0	0	0	0	0	0	0	0
ALK_P1398L	0	0.01	0.08	0.07	0.07	0.04	0.25	0.03	0.02	0.01	0.03	0.07	0	0	0	0	0	0	0	0.4	0	0.3	0	0	0	0	0	0	0	0	0	0	0	0	0.15	0	0	0	0	0	0	0	0	0	0	0	0	0	0
ALK_P1521H	0	0	0	0	0	0	0	0	0	0	0	0	0	0	0	0	0	0	0	0	0	0	0	0	0	0	0	0	0	0	0	0	0	0	0	0	0	0.4	0	0	0	0	0	0	0.12	0	0	0	0
ALK_P1521S	0	0	0	0	0	0	0	0	0	0	0	0	0	0	0	0	0	0	0	0	0	0	0	0	0	0	0	0	0	0	0	0	0	0	0	0.12	0	0.5	0	0	0	0	0	0	0	0	0	0	0
ALK_P1527S	0	0	0	0	0	0	0	0	0	0	0	0	0	0	0	0	0	0	0	0	0	0	0	0	0	0	0	0	0	0	0	0	0	0	0	0	0	0	0	0	0	0	0	0	0.05	0	0	0	0
ALK_P191S	0	0	0	0	0	0	0	0	0	0	0	0	0.5	0	0	0	0	0	0	0	0	0	0	0.12	0	0	0	0	0	0	0	0	0	0	0	0	0.2	0	0.4	0	0.4	0	0	0	0	0	0	0.25	0
ALK_P213L	0	0	0	0	0	0.05	0	0	0	0.25	0	0	0	0	0	0	0	0	0	0	0	0	0	0.3	0	0	0.4	0	0	0	0	0	0	0	0	0	0.4	0.2	0.05	0	0.4	0	0.5	0.25	0	0.25	0	0.3	0.5
ALK_P236S	0	0	0	0	0	0	0	0	0	0	0	0	0	0	0	0	0.5	0	0.5	0	0	0	0	0	0	0	0	0.12	0	0	0	0	0.4	0	0	0	0	0.5	0	0	0	0	0.1	0	0	0.12	0	0	0
ALK_P271T	0	0	0	0	0	0	0	0	0	0	0	0	0	0	0	0	0	0	0	0	0	0	0.15	0	0	0	0	0	0	0	0	0	0.15	0	0.1	0	0	0	0	0	0	0	0	0	0	0.2	0	0	0
ALK_P316R	0	0	0	0	0	0	0	0	0	0	0	0	0	0	0	0	0	0	0	0	0	0	0	0.5	0	0	0	0	0	0.5	0	0	0	0	0	0	0	0.17	0.02	0	0.3	0	0	0	0	0	0	0	0.17
ALK_P336L	0	0	0	0	0	0	0	0	0	0	0	0	0	0	0	0	0	0	0	0	0	0.08	0	0	0	0.4	0	0	0.03	0.4	0.01	0	0	0	0	0	0.4	0	0	0.1	0.25	0	0	0	0	0	0	0	0
ALK_P381L	0	0	0	0	0.15	0	0	0.15	0.09	0.04	0	0.17	0.02	0	0.3	0	0	0	0	0	0	0	0	0	0	0	0	0	0	0	0	0	0.3	0.5	0	0	0.4	0.17	0	0	0	0	0	0	0	0	0.4	0	0.4
ALK_P496L	0	0	0	0	0	0	0.3	0.2	0.2	0.09	0.15	0.15	0	0	0	0	0	0.4	0	0	0.4	0	0	0	0	0	0	0	0	0	0	0	0	0	0	0	0	0	0	0	0	0	0	0	0	0	0	0	0
ALK_P499T	0	0	0	0	0	0	0	0	0	0	0	0	0	0	0	0	0	0	0	0	0	0	0	0	0	0	0	0	0	0	0	0	0.5	0	0	0	0	0	0	0	0	0	0	0	0	0	0	0	0
ALK_P542R	0	0	0	0	0	0	0	0	0	0	0	0	0	0	0.4	0	0	0	0	0	0	0.25	0	0.17	0	0.25	0	0	0	0	0	0.15	0	0	0	0	0	0	0	0	0	0	0	0	0	0	0	0	0
ALK_P547L	0	0	0	0	0	0	0	0	0	0	0	0	0	0	0	0	0	0	0	0	0	0	0	0	0	0	0.08	0	0	0	0	0	0.17	0	0	0.02	0.4	0	0	0	0.3	0	0	0	0.07	0	0	0	0
ALK_P61H	0	0.1	0	0.25	0.15	0.01	0	0.5	0.4	0	0.07	0	0	0.15	0	0	0	0	0	0	0.4	0	0	0	0	0.01	0	0	0.04	0.01	0.25	0.08	0	0	0.17	0	0	0.3	0	0	0.3	0.4	0	0	0	0	0	0	0
ALK_P650T	0	0	0	0	0	0	0	0	0	0	0	0	0.3	0	0.5	0	0	0	0	0	0	0	0	0.4	0	0	0	0	0	0	0	0	0	0	0	0	0	0	0	0	0	0	0	0	0	0	0	0	0
ALK_P675L	0	0	0	0	0	0	0	0	0	0	0	0	0	0	0	0	0	0	0	0	0	0	0	0	0	0	0.4	0	0	0	0	0	0.15	0	0	0	0	0	0	0	0	0	0	0	0	0.4	0	0	0.3
ALK_P675S	0	0	0	0	0	0.5	0	0	0	0	0	0	0	0	0	0	0	0	0	0	0.5	0	0	0	0	0	0.15	0	0	0	0	0	0.1	0.5	0	0	0	0	0	0	0.15	0	0	0	0	0	0	0	0.4
ALK_P679H	0	0	0	0	0	0	0	0	0	0	0	0	0	0	0	0	0	0	0	0	0.4	0.25	0	0	0	0	0	0.5	0	0.06	0	0	0.4	0	0	0	0	0	0.12	0	0	0	0	0	0	0	0.3	0	0
ALK_P693S	0	0	0	0	0	0	0	0	0	0	0	0	0	0	0	0	0	0	0	0	0	0	0	0	0	0	0	0	0	0	0	0	0	0	0	0	0	0	0	0	0	0	0	0	0.07	0	0	0	0
ALK_P74Q	0	0	0.5	0	0	0	0	0	0.15	0	0.3	0	0	0	0	0	0	0	0	0	0	0	0	0	0	0	0	0	0	0	0	0	0	0	0	0	0	0	0	0	0	0	0	0	0	0	0	0	0
ALK_P858L	0	0	0	0	0	0	0	0	0	0	0	0	0	0.25	0.4	0	0	0	0	0	0	0	0	0	0	0.5	0	0	0	0	0	0	0	0	0.4	0	0	0	0	0	0	0	0	0	0	0	0	0	0
ALK_P961S	0.15	0	0	0	0	0	0	0	0	0	0	0	0	0	0	0	0	0.5	0	0.5	0	0	0.06	0	0	0	0.4	0	0	0	0	0	0	0	0.12	0	0	0	0	0.15	0	0	0	0	0	0.03	0	0	0
ALK_P968L	0	0.25	0	0.4	0.25	0	0	0.4	0	0	0	0.5	0.3	0	0.25	0	0	0	0	0	0	0	0	0	0	0	0	0.5	0	0	0	0	0.5	0.5	0	0.25	0	0	0	0	0	0	0	0	0	0	0	0	0
ALK_P968S	0	0.3	0	0.3	0	0	0	0.4	0	0	0	0	0.17	0	0.17	0	0	0.5	0	0	0	0	0	0	0	0	0	0	0	0	0	0	0	0	0	0	0	0	0	0	0	0	0	0	0	0	0	0	0
ALK_P999T	0	0	0	0	0	0	0	0	0.17	0	0	0.5	0	0	0	0	0	0	0	0	0	0	0	0	0	0	0	0	0	0	0	0	0	0.5	0	0	0	0	0	0	0	0	0	0	0.5	0	0	0	0
ALK_Q1177H	0	0	0	0	0	0	0	0	0	0	0	0	0	0	0	0	0	0	0	0	0	0	0	0	0	0.03	0	0	0	0	0	0	0	0	0	0	0	0	0	0	0	0	0	0.25	0.25	0.5	0	0	0
ALK_Q1336H	0	0	0	0	0	0	0	0	0	0	0	0	0	0	0	0	0	0	0	0	0	0	0	0	0	0	0.25	0	0	0.4	0	0	0.3	0.3	0.5	0.2	0	0	0	0	0	0	0	0.25	0	0.1	0	0	0
ALK_Q1364P	0	0	0	0	0	0	0	0	0	0	0	0	0	0	0	0.25	0.25	0.17	0	0	0	0	0	0	0	0	0	0.4	0	0.25	0	0	0.5	0	0	0	0	0	0	0	0	0	0	0	0	0	0	0	0
ALK_Q1367K	0	0	0	0	0	0	0	0	0	0	0	0	0	0.3	0	0	0	0	0	0	0	0	0	0	0	0	0	0	0	0	0	0	0	0	0.4	0	0	0	0	0	0	0	0	0	0.5	0	0	0.3	0
ALK_Q218H	0	0.4	0	0	0	0.12	0	0.25	0	0	0	0.5	0	0	0	0	0.5	0	0	0	0	0	0	0	0	0	0	0	0	0	0	0	0	0	0	0.4	0.4	0.07	0.4	0	0	0	0	0	0.3	0	0	0	0
ALK_Q364K	0	0	0	0	0	0	0	0	0	0	0	0	0	0	0	0	0	0	0	0	0	0	0	0	0	0	0	0	0	0	0	0	0	0	0	0	0	0	0	0	0	0	0	0	0	0	0	0	0
ALK_Q453H	0	0	0	0	0	0	0	0	0	0	0	0	0	0	0	0	0	0	0	0	0	0	0	0	0	0	0	0.4	0	0	0	0	0	0	0	0	0	0	0	0	0	0	0.3	0.12	0	0	0	0	0
ALK_Q453K	0	0	0	0	0	0	0	0	0	0	0	0	0	0	0	0	0	0	0	0	0	0	0	0	0	0	0	0	0	0	0	0	0	0	0	0	0	0	0	0	0	0	0.5	0.4	0	0	0	0	0
ALK_Q594K	0	0.3	0	0	0.5	0	0.15	0.07	0.12	0.02	0	0.09	0	0	0	0	0	0	0	0	0	0	0	0	0	0	0.4	0.4	0	0.2	0	0	0	0	0	0	0	0	0.5	0	0.3	0	0	0	0	0.2	0.15	0	0.25
ALK_Q617K	0	0	0	0	0	0	0	0	0	0	0	0	0	0	0.4	0	0	0.5	0	0	0	0	0	0	0	0	0	0	0.4	0	0	0	0	0	0	0	0	0	0	0	0	0	0	0	0	0	0	0	0
ALK_Q673K	0	0	0	0	0	0	0.25	0	0	0	0	0	0	0	0	0	0	0	0	0	0	0	0	0	0	0	0	0	0	0	0	0	0.5	0	0	0	0	0.3	0	0	0.15	0	0	0	0	0	0	0	0
ALK_Q698K	0	0	0	0	0	0	0	0	0	0	0	0	0	0	0	0	0	0	0.25	0	0	0	0	0.3	0	0	0	0	0	0	0	0	0	0	0	0	0	0	0	0	0	0	0	0.5	0	0	0	0	0
ALK_Q778H	0	0	0	0	0	0	0	0	0	0	0	0	0	0	0	0	0	0	0	0	0	0	0	0	0	0	0	0	0	0	0	0	0	0	0	0	0	0	0	0	0	0	0	0	0	0	0	0	0
ALK_Q908K	0	0	0	0	0	0	0	0	0	0	0	0	0	0	0.3	0	0	0	0	0	0	0	0	0.07	0	0	0	0	0	0	0	0	0	0	0	0	0	0	0	0	0	0	0	0	0	0	0	0	0
ALK_R1113Q	0	0	0	0	0	0	0	0	0	0	0	0	0	0	0	0	0	0	0	0	0	0.09	0	0	0	0	0	0	0	0	0	0	0	0	0	0	0	0	0	0	0	0	0	0	0	0	0	0	0
ALK_R1120W	0	0	0	0	0	0	0	0	0	0.5	0	0	0	0	0	0	0	0.4	0	0	0	0	0	0	0	0	0	0	0	0	0	0	0	0	0	0	0	0	0	0	0	0	0	0	0	0	0	0	0
ALK_R1181H	0	0	0	0	0	0	0	0	0	0	0	0	0	0	0	0	0	0	0	0	0	0	0	0	0	0	0	0	0	0	0	0	0	0	0	0	0	0	0	0.5	0	0	0	0	0.2	0	0	0	0
ALK_R1209P	0	0	0	0	0	0	0.4	0	0	0	0	0	0	0	0	0	0	0	0	0	0	0	0	0	0	0	0	0.4	0	0	0	0	0	0	0	0	0	0	0	0	0	0	0	0	0	0	0	0	0
ALK_R1209Q	0	0	0	0	0	0	0	0	0	0	0	0	0	0.4	0	0	0	0	0	0	0	0	0	0	0	0	0	0	0	0	0	0	0	0	0	0	0	0	0	0	0	0	0	0	0	0	0	0	0
ALK_R1212C	0	0	0	0	0	0	0	0	0	0	0	0	0	0	0	0	0	0	0	0	0	0	0	0	0	0	0	0	0.4	0	0	0	0	0	0	0	0	0	0	0	0	0	0	0	0	0	0	0	0
ALK_R1212H	0	0	0	0	0	0	0	0	0	0	0	0	0	0	0	0	0	0	0	0	0	0	0	0	0	0.5	0	0	0.25	0	0	0	0	0	0	0	0	0	0	0	0	0	0	0	0.5	0	0	0	0
ALK_R1214H	0	0	0	0	0	0	0	0	0	0	0	0	0	0	0	0	0	0	0.4	0	0	0	0	0	0	0	0	0	0	0	0	0	0	0	0	0	0	0	0	0	0	0	0	0	0.4	0	0	0	0
ALK_R1231W	0	0	0	0	0	0	0	0	0.5	0.04	0	0.4	0	0	0	0	0	0	0	0	0	0	0	0	0	0	0.12	0	0	0	0	0	0	0	0	0	0	0	0.3	0	0	0	0	0	0.07	0	0	0	0
ALK_R1253T	0	0	0	0	0	0	0	0	0	0	0	0	0	0	0	0	0	0	0	0	0	0	0	0	0	0	0	0	0	0	0	0	0	0	0	0	0	0	0	0	0	0	0	0	0	0	0	0	0
ALK_R1275L	0.1	0	0	0	0	0	0	0	0.4	0	0	0.5	0	0	0	0	0	0	0	0	0	0	0	0	0.4	0	0.4	0	0.2	0	0.25	0	0.4	0	0	0	0	0	0	0	0	0	0	0	0	0	0	0	0
ALK_R1275Q	0	0	0.5	0	0	0	0	0	0.3	0.3	0	0.5	0	0	0	0	0	0	0	0	0	0	0	0	0.3	0	0	0	0.4	0.5	0.5	0	0.4	0	0	0	0	0	0	0	0	0	0	0.2	0	0	0	0	0
ALK_R1279M	0	0	0.4	0.4	0	0	0	0.4	0.06	0.07	0	0.4	0	0.4	0.5	0.25	0.5	0	0	0	0	0	0.5	0.4	0.1	0.15	0	0	0.03	0	0.01	0	0.1	0	0.17	0	0	0	0	0	0	0	0	0	0	0	0	0	0
ALK_R1360L	0	0	0	0	0	0	0	0	0	0	0	0	0	0.5	0	0.06	0.03	0.06	0	0	0	0	0	0	0	0	0	0.4	0	0	0	0	0	0	0	0	0	0	0	0	0	0	0	0	0	0	0	0	0
ALK_R136Q	0	0	0	0	0	0	0	0	0.4	0	0	0	0	0	0	0	0	0	0	0	0	0	0	0.08	0	0	0	0	0	0	0	0	0	0	0	0	0	0.4	0.25	0	0.4	0	0	0.4	0	0	0	0	0.17
ALK_R1432L	0	0	0	0	0	0	0	0	0	0	0	0	0	0	0	0	0	0	0	0	0	0	0	0	0	0	0	0	0	0	0	0	0	0	0	0	0	0	0	0	0	0	0	0	0	0	0	0	0
ALK_R1436C	0	0	0	0	0	0	0	0	0	0	0	0	0	0	0	0	0	0	0	0	0	0	0	0	0	0	0	0	0	0	0	0	0.25	0	0	0	0	0	0	0	0	0	0	0	0	0	0	0	0.4
ALK_R1436H	0	0	0	0	0	0	0	0	0	0	0	0	0	0	0	0	0	0	0	0	0	0	0	0	0	0	0	0	0	0	0	0	0.15	0	0	0	0	0	0	0	0	0	0	0	0.15	0	0	0	0.3
ALK_R188C	0	0	0	0	0	0	0	0	0	0	0	0	0	0	0	0	0	0	0	0	0	0	0	0	0	0	0	0	0	0	0	0	0	0	0	0	0	0	0	0	0.4	0	0	0	0	0	0	0.17	0
ALK_R200K	0	0	0	0	0	0	0	0	0	0	0	0	0	0	0	0	0	0	0	0	0	0	0	0	0	0	0	0	0	0	0	0	0	0	0	0	0	0	0	0	0	0	0	0	0	0	0	0	0.5
ALK_R209C	0	0	0	0	0	0	0	0.5	0	0	0	0	0	0	0	0	0	0	0	0	0	0.4	0	0	0	0	0	0	0	0	0	0	0	0	0	0	0	0	0	0	0	0	0	0	0	0	0	0	0
ALK_R209H	0	0	0	0	0	0	0	0	0	0	0	0	0	0	0	0	0	0	0	0	0	0	0	0.5	0	0	0	0	0	0.12	0	0	0	0	0	0	0	0	0	0	0	0	0	0	0.1	0	0	0.4	0
ALK_R214H	0	0	0	0	0	0.09	0	0	0	0	0	0	0	0	0	0	0	0	0	0	0	0	0	0.09	0	0	0.4	0	0	0	0	0	0	0	0	0	0	0	0	0	0	0	0	0.25	0	0.04	0	0.25	0
ALK_R259C	0	0	0	0	0	0	0	0	0	0	0	0	0	0.17	0	0	0	0	0	0	0	0	0.4	0	0	0	0	0	0.25	0	0	0	0	0	0	0	0	0	0	0	0	0	0	0	0	0.3	0	0	0
ALK_R284K	0	0	0	0	0	0	0	0	0	0	0	0	0	0	0	0	0	0	0	0	0	0	0	0	0	0.3	0	0	0	0	0	0	0	0	0	0	0	0.2	0.25	0	0	0	0	0	0	0	0	0	0
ALK_R28C	0	0	0	0	0	0	0	0	0	0	0	0	0	0	0	0	0	0	0	0	0	0	0	0	0	0	0	0	0	0	0	0	0	0	0	0	0	0	0	0	0	0	0	0	0	0	0	0	0
ALK_R291C	0	0	0	0	0	0	0	0	0	0	0	0	0	0.17	0	0	0	0	0	0	0	0	0	0	0	0.3	0	0	0	0	0	0	0	0	0	0	0	0	0	0	0	0	0	0	0	0	0	0	0
ALK_R291H	0	0	0	0	0	0	0	0	0	0	0	0	0	0	0	0	0	0	0	0	0	0	0	0	0	0.12	0	0	0	0	0	0	0	0	0	0	0	0	0	0	0	0	0	0	0	0	0	0	0
ALK_R292C	0	0	0	0	0	0	0	0	0	0	0	0	0	0	0	0	0	0	0	0	0	0	0	0	0	0	0	0	0	0	0	0	0	0	0	0	0	0	0	0	0	0	0	0	0	0	0	0	0.5
ALK_R292H	0	0	0	0	0	0	0	0	0	0	0	0	0	0	0	0	0	0	0	0	0	0	0	0	0	0	0	0	0	0	0	0	0	0	0	0	0	0	0	0	0	0	0	0	0.2	0	0	0	0
ALK_R311C	0	0	0	0	0	0	0	0	0	0	0	0	0	0	0	0	0	0	0	0	0	0	0	0	0	0	0	0	0	0	0	0	0	0	0	0	0	0	0	0	0	0	0	0	0	0	0	0	0
ALK_R353S	0	0	0	0	0	0	0	0	0	0	0	0	0	0	0	0	0	0	0	0	0	0	0	0	0.25	0	0	0	0	0	0	0	0	0	0	0	0	0	0	0	0	0	0.25	0	0	0	0	0	0
ALK_R395H	0	0	0	0	0	0	0	0	0	0	0	0	0	0	0	0	0	0	0	0	0	0	0	0	0	0	0.08	0.07	0	0.15	0	0	0	0	0	0	0	0	0	0	0	0	0.25	0.4	0	0	0	0	0
ALK_R401L	0	0	0	0	0	0	0	0	0	0	0	0	0	0	0	0	0	0	0	0	0	0	0	0	0	0	0	0	0	0	0	0	0	0	0.12	0.4	0	0	0	0	0	0	0	0	0	0	0.09	0	0
ALK_R401Q	0	0	0	0	0	0	0	0	0	0	0	0	0	0	0	0	0	0	0	0	0	0	0	0	0	0	0	0	0	0.25	0	0	0	0	0.12	0.5	0	0	0	0	0	0	0	0	0	0	0.1	0	0
ALK_R41L	0	0	0	0	0	0	0	0	0	0	0	0	0	0	0	0	0	0	0	0	0	0	0	0	0	0	0	0	0	0.3	0	0	0	0	0	0	0	0	0	0	0.17	0	0	0.12	0	0	0	0	0
ALK_R551Q	0	0	0.5	0.15	0	0	0	0.2	0	0	0	0.4	0	0	0	0	0	0	0	0	0	0	0	0	0	0	0	0	0.4	0	0	0	0	0	0	0	0	0	0	0	0	0	0	0	0	0.4	0.25	0	0
ALK_R65H	0	0.05	0.25	0.12	0.06	0.01	0	0.06	0.08	0.07	0.02	0.3	0	0	0	0	0	0	0	0	0.4	0.09	0	0	0.3	0.4	0	0.4	0	0.01	0	0.02	0	0.05	0.3	0	0	0	0.5	0	0.15	0	0	0	0.01	0.3	0	0	0
ALK_R69L	0	0	0	0	0	0	0.5	0	0	0	0	0	0	0	0	0	0	0	0	0	0	0	0	0	0	0	0.25	0.12	0	0	0	0	0	0	0.15	0	0	0.5	0	0.15	0.3	0	0	0	0	0.12	0	0.4	0
ALK_R753Q	0	0.3	0.4	0.12	0	0	0	0.04	0.1	0.4	0	0.3	0	0	0	0	0	0	0	0	0	0	0	0	0	0	0.4	0.4	0	0	0	0.03	0	0.01	0	0	0.15	0	0.04	0	0	0.4	0	0.1	0.25	0	0	0	0.3
ALK_R806G	0	0	0	0	0	0.4	0	0	0.4	0.5	0	0	0	0	0	0	0	0	0.5	0	0	0.5	0	0	0	0	0	0	0	0.3	0	0.4	0	0	0	0	0	0	0	0	0	0	0	0	0	0	0	0	0
ALK_R860I	0	0	0	0	0	0	0	0	0	0	0	0.4	0	0	0	0	0	0	0.1	0	0	0	0	0	0	0	0.5	0	0	0	0	0	0	0	0	0	0	0	0	0	0	0	0	0	0	0	0	0	0
ALK_S1020T	0	0	0	0	0	0	0	0	0	0	0	0	0	0	0	0	0	0	0	0	0	0	0	0	0	0	0	0	0	0	0	0	0	0	0	0	0	0	0	0	0	0	0	0	0	0	0	0	0
ALK_S1024P	0	0	0	0	0	0	0	0	0	0	0	0	0	0	0	0	0	0	0	0	0	0	0	0	0	0	0	0	0	0	0	0	0	0	0	0	0	0	0	0	0	0	0	0	0	0	0	0	0
ALK_S1053P	0	0	0	0	0.06	0.25	0	0.25	0.5	0	0	0	0	0	0	0	0	0	0	0	0	0	0	0	0	0	0	0	0	0	0	0	0	0	0	0	0	0	0	0	0	0	0	0	0	0	0	0	0
ALK_S1136F	0	0	0	0	0	0	0	0	0	0	0	0	0	0	0	0	0	0	0	0	0	0	0	0	0	0	0	0	0	0	0	0	0	0	0	0	0	0	0	0	0	0	0	0.5	0	0	0	0	0
ALK_S1157T	0	0	0	0	0	0	0	0	0	0	0	0	0	0	0	0	0	0	0	0	0	0	0	0	0	0	0	0	0	0	0	0	0	0	0	0	0	0	0	0	0	0	0	0	0	0	0	0	0
ALK_S1220P	0	0	0	0	0	0	0	0	0	0	0	0	0	0	0	0	0	0	0	0	0	0	0	0	0	0	0	0	0	0	0	0	0	0	0	0	0	0	0	0	0	0	0	0	0	0	0	0	0.5
ALK_S124P	0	0	0	0	0	0	0	0	0	0	0	0	0	0	0	0	0	0	0	0	0	0	0	0	0	0	0	0	0	0	0	0	0	0	0	0	0	0	0	0	0	0	0	0	0	0	0	0.5	0
ALK_S1308P	0	0	0	0	0	0	0	0	0	0	0	0	0	0	0	0	0	0.3	0	0	0	0	0	0	0	0	0	0	0	0.5	0	0	0	0	0	0	0.5	0.03	0.25	0	0	0	0	0	0	0	0	0	0
ALK_S1308Y	0	0	0	0	0	0	0	0	0	0	0	0	0	0	0	0.1	0.05	0.03	0	0	0	0	0.07	0	0	0	0	0.06	0.5	0	0.4	0	0.4	0	0.2	0	0	0.25	0.17	0	0	0	0.5	0	0	0	0	0	0
ALK_S1324F	0	0.03	0.3	0	0	0.4	0	0.04	0.17	0.08	0.09	0.05	0	0	0	0	0	0	0	0	0.15	0.06	0.01	0	0	0	0	0.4	0	0	0	0	0.2	0	0.12	0	0	0	0	0	0	0	0.25	0	0	0	0.06	0	0
ALK_S1324Y	0	0.01	0.17	0	0	0.2	0	0.01	0.12	0.04	0.12	0.03	0	0	0	0	0	0.12	0	0	0.04	0.04	0.01	0	0	0	0	0	0	0	0	0	0.2	0	0.1	0	0	0	0	0	0	0	0.12	0.5	0	0	0.08	0	0
ALK_S1449Y	0	0	0	0	0	0	0	0	0	0	0	0	0.25	0	0.4	0	0	0	0	0	0	0	0	0	0	0	0	0	0	0	0.25	0	0	0	0	0	0	0	0	0	0	0	0	0	0	0	0	0	0
ALK_S1561L	0	0	0	0.5	0.4	0	0	0	0.3	0	0.3	0.5	0	0	0	0	0	0	0	0	0	0	0	0	0	0	0	0	0	0	0	0	0	0	0	0	0	0	0	0	0	0	0	0	0	0.4	0	0	0
ALK_S225R	0	0	0	0	0	0	0	0	0	0	0	0	0	0	0	0	0	0	0	0	0	0	0	0	0	0	0	0	0	0	0	0	0.4	0	0	0	0	0	0	0	0	0	0	0	0	0.17	0	0	0
ALK_S237Y	0	0	0	0	0	0	0	0	0	0	0	0	0	0	0	0	0	0	0	0	0	0	0	0	0	0	0	0.05	0	0.17	0	0	0.05	0	0	0	0	0.15	0	0	0	0	0.15	0	0.4	0	0	0	0
ALK_S260I	0	0	0	0	0	0	0	0	0	0	0	0	0	0	0	0	0.17	0.25	0	0	0	0	0.4	0	0	0	0	0	0	0	0	0	0	0	0	0	0	0.3	0	0	0.4	0	0	0	0	0	0	0.5	0.3
ALK_S277F	0	0	0	0	0	0.3	0	0	0	0	0	0	0	0	0	0	0	0.25	0	0	0.4	0	0	0	0	0	0	0.07	0.3	0.1	0	0	0.25	0	0	0	0	0	0	0.3	0.4	0	0	0	0	0	0.09	0	0.02
ALK_S295F	0	0	0	0	0	0	0	0	0	0	0	0	0	0	0	0	0.4	0.4	0	0	0	0	0	0	0	0	0	0	0	0	0	0	0	0	0	0	0	0.4	0	0	0.4	0	0	0	0.5	0	0	0	0
ALK_S319F	0	0	0	0	0	0	0	0	0	0	0.4	0	0	0	0	0	0.4	0	0	0	0.4	0	0	0	0	0	0	0.06	0	0.4	0	0	0	0	0	0.04	0.2	0.4	0.5	0	0	0	0	0	0	0.12	0	0	0.25
ALK_S350L	0	0	0	0	0	0	0	0	0	0	0	0	0	0	0	0	0	0	0	0	0	0	0	0	0	0.3	0	0	0.04	0	0.4	0	0	0	0	0	0	0	0	0	0	0	0	0	0.4	0	0.25	0	0
ALK_S358Y	0	0	0	0	0	0	0	0.3	0.3	0	0	0	0	0	0	0	0.4	0.5	0.15	0.03	0.01	0.12	0	0.17	0.08	0	0	0.2	0	0.3	0	0	0.17	0	0.12	0	0	0	0.5	0	0.5	0	0.17	0.25	0	0	0	0.17	0
ALK_S408Y	0	0	0	0	0	0	0	0	0	0	0	0	0	0	0	0	0	0	0.4	0	0	0.2	0	0	0	0	0	0.3	0	0	0	0	0.4	0.4	0.3	0	0.4	0	0.5	0	0	0	0.06	0	0.4	0	0	0.5	0
ALK_S409I	0	0	0	0	0	0	0	0	0	0	0	0	0	0	0	0	0	0	0	0	0	0	0	0	0	0	0.25	0	0	0	0	0	0	0	0	0	0.17	0	0	0	0	0	0	0	0	0	0	0	0
ALK_S426C	0	0	0	0	0	0	0	0	0	0	0	0	0	0.05	0	0	0	0	0	0	0	0	0	0	0	0	0	0	0	0	0	0	0	0	0	0	0	0	0	0	0	0	0	0	0	0	0	0	0
ALK_S439I	0	0	0	0	0	0	0	0	0	0	0	0	0	0	0	0	0	0	0	0	0	0	0	0	0	0	0.4	0	0	0.25	0	0	0	0	0	0	0	0	0	0	0	0	0	0.08	0	0	0	0	0
ALK_S440C	0	0	0	0	0	0	0	0	0	0	0	0	0	0.3	0	0	0	0	0	0	0	0	0	0	0	0	0	0	0	0.3	0	0	0.4	0	0	0	0	0	0	0	0	0	0.5	0.15	0	0	0	0	0
ALK_S565P	0	0	0	0.3	0	0	0.25	0.25	0.5	0.3	0	0.15	0	0	0	0	0	0	0	0	0	0	0	0	0	0	0.4	0	0	0	0	0	0	0	0	0	0	0	0	0	0	0	0	0	0	0	0	0	0
ALK_S62L	0	0.07	0.4	0.4	0.12	0.01	0.4	0.17	0.3	0.5	0.04	0.4	0	0.5	0	0	0	0	0	0	0	0	0	0	0	0	0	0	0.01	0.02	0	0.06	0.5	0.12	0	0	0	0.5	0	0	0	0	0	0	0	0	0	0	0
ALK_S670L	0	0	0	0	0	0	0	0	0	0	0	0	0	0	0	0	0	0	0	0	0	0	0	0	0	0	0	0.5	0	0.3	0	0	0	0	0	0	0	0.5	0	0	0.5	0	0	0	0	0	0	0	0.4
ALK_S711N	0	0	0	0	0	0	0	0	0	0	0	0	0	0	0	0	0	0.5	0	0	0	0	0	0	0	0	0	0	0	0	0	0	0	0	0	0	0	0	0	0	0	0	0	0	0	0	0	0	0
ALK_S711R	0	0	0	0	0	0	0	0	0	0	0	0	0	0	0	0	0	0.5	0	0	0	0	0	0	0	0	0	0	0	0	0.15	0	0	0	0	0	0	0	0	0	0	0	0	0	0	0	0	0	0
ALK_S737L	0	0	0	0	0	0	0	0	0	0	0	0	0	0	0	0	0	0	0.3	0	0.5	0	0	0	0	0	0	0	0	0	0	0	0	0	0.5	0	0	0	0	0	0	0	0	0	0	0	0	0	0
ALK_S754F	0	0	0	0.08	0	0.2	0	0.25	0	0	0	0	0	0	0	0	0	0	0	0	0	0	0	0.08	0	0	0.5	0.1	0	0.3	0	0.02	0.3	0	0	0	0.01	0.15	0.04	0.2	0.3	0	0	0.17	0.4	0	0	0.5	0.01
ALK_S865P	0	0	0	0	0	0	0	0	0	0	0	0	0	0	0	0	0	0	0	0	0	0	0	0	0	0	0	0	0	0	0	0	0	0	0	0	0	0	0	0.5	0	0	0	0	0	0	0	0	0.2
ALK_S888Y	0	0	0	0	0	0	0	0.12	0.4	0.12	0	0.4	0	0	0.4	0	0	0.17	0	0	0	0.4	0	0	0.5	0	0	0.4	0.4	0	0.25	0	0	0	0	0	0	0	0	0	0	0	0.12	0	0.4	0	0	0	0
ALK_S895Y	0	0	0	0	0	0	0	0.25	0	0.25	0	0	0	0	0	0	0	0	0	0	0	0	0.25	0	0.05	0	0	0	0	0	0	0	0	0	0.3	0	0	0	0	0	0	0	0	0	0	0.4	0	0	0
ALK_T1090A	0.08	0	0	0	0	0	0	0	0	0	0	0	0	0	0	0	0	0	0.25	0	0	0	0.03	0.03	0.01	0	0	0	0	0	0	0	0.15	0	0.03	0	0	0	0	0	0	0.5	0.06	0.15	0	0.12	0	0	0
ALK_T1102I	0	0	0	0	0	0	0	0	0	0	0	0	0.4	0	0.15	0	0	0.3	0	0	0	0	0	0	0	0	0	0	0	0	0	0	0	0	0	0	0	0	0	0	0	0	0	0	0	0	0	0	0
ALK_T1117N	0	0	0	0	0	0	0	0	0	0	0	0	0	0	0	0	0	0	0	0	0	0.2	0	0	0	0	0	0	0	0	0	0	0	0	0	0.4	0	0	0	0	0	0	0	0	0	0	0	0	0
ALK_T1395S	0	0	0	0	0	0	0	0	0	0	0	0	0	0	0	0	0	0	0	0.4	0	0.08	0	0	0	0	0	0	0	0	0	0	0	0	0.3	0	0	0	0	0	0	0	0	0	0.5	0	0	0	0
ALK_T1512K	0	0	0	0	0	0	0	0	0	0	0	0	0	0	0	0	0	0	0	0	0	0	0	0	0	0	0	0	0	0	0	0	0	0	0	0	0	0.4	0	0	0	0	0	0	0	0	0	0	0
ALK_T387A	0	0	0	0	0	0	0	0	0	0	0	0	0	0	0	0	0	0	0	0	0	0.25	0	0	0	0	0	0	0.5	0	0	0	0	0.5	0	0.3	0.15	0	0	0	0	0	0	0	0	0	0	0	0
ALK_T429I	0	0	0	0	0	0	0	0	0	0	0	0	0	0	0	0	0	0	0	0	0	0.2	0	0	0	0	0	0	0	0	0	0	0	0	0	0	0	0	0	0	0	0	0	0	0	0	0	0	0
ALK_T447S	0	0	0	0	0	0	0	0	0	0	0	0	0	0	0	0	0	0.08	0	0	0	0	0	0	0	0	0	0	0	0	0	0	0	0	0	0	0	0	0	0	0	0	0	0	0.17	0.25	0	0	0
ALK_T490A	0	0	0	0	0	0	0	0	0	0	0	0	0	0	0	0	0	0	0	0	0	0	0	0	0	0	0	0	0	0	0	0	0	0	0	0	0	0	0	0	0	0	0	0	0.3	0	0	0	0
ALK_T533A	0	0	0	0	0.5	0.3	0	0	0	0	0	0	0	0	0	0	0	0	0.4	0	0	0	0	0	0	0	0	0	0	0.12	0	0.12	0	0	0	0.17	0	0	0	0	0	0.4	0.25	0.17	0	0.25	0	0	0
ALK_T535P	0	0	0	0	0	0.5	0	0	0	0	0	0	0	0	0	0	0	0	0	0	0	0	0	0	0	0	0	0	0	0	0	0.09	0	0	0	0	0	0	0	0	0	0	0.25	0.2	0	0.3	0	0	0
ALK_T680I	0	0	0	0	0	0.03	0.4	0	0	0	0	0	0	0	0	0	0	0	0	0	0	0	0	0	0	0	0	0.01	0	0	0	0	0	0	0	0	0	0	0	0	0	0	0	0.4	0	0	0	0	0.01
ALK_V1135E	0	0	0	0	0	0	0	0	0	0	0	0	0	0	0	0	0	0	0.4	0	0	0	0	0	0	0	0	0	0	0	0	0	0	0	0	0	0	0	0	0	0	0	0	0	0	0	0	0	0
ALK_V1229A	0	0.05	0.3	0.12	0	0.04	0	0.04	0.02	0.07	0	0.12	0	0	0	0	0	0	0	0	0	0	0	0	0	0	0	0	0.09	0	0	0	0	0	0	0	0	0	0	0	0.09	0	0	0	0.3	0	0	0	0
ALK_V132L	0	0	0	0	0	0	0	0	0	0	0	0	0.15	0	0	0	0	0	0	0	0	0	0	0.15	0	0.25	0	0	0	0	0	0	0	0	0	0	0	0.4	0	0.02	0.2	0	0	0	0	0	0	0	0
ALK_V132M	0	0	0	0	0	0	0	0	0	0	0	0	0.09	0	0	0	0	0	0	0	0	0	0	0.08	0	0.4	0	0	0	0	0	0	0	0	0	0	0	0.1	0.3	0.12	0.25	0	0	0	0	0	0	0	0
ALK_V1338A	0	0	0	0	0	0	0	0	0	0	0	0	0	0	0	0	0	0	0	0	0	0	0	0	0	0	0.4	0	0	0	0	0	0	0	0	0	0	0	0	0	0	0	0	0.5	0	0.06	0	0	0
ALK_V1358A	0	0	0	0	0	0	0	0	0	0	0	0	0	0	0	0	0.4	0.09	0	0	0	0	0	0	0	0.4	0	0.2	0	0	0	0	0	0	0	0	0	0	0	0	0	0	0.4	0.17	0	0	0	0	0
ALK_V142L	0	0	0	0	0	0	0	0.4	0.3	0.3	0	0.5	0	0	0	0	0	0	0	0	0	0	0	0.08	0	0	0	0	0	0	0	0	0	0	0	0	0	0	0.04	0	0.4	0	0	0	0	0	0	0.5	0
ALK_V1471M	0	0	0	0	0	0	0	0.4	0	0	0	0	0	0	0	0	0	0	0	0	0	0.4	0	0	0	0	0	0	0	0	0	0	0	0	0	0	0	0	0	0	0.07	0	0	0	0.5	0	0	0	0.08
ALK_V349F	0.5	0	0	0	0	0	0	0	0	0	0	0	0	0.25	0.5	0	0	0	0	0	0	0	0	0	0	0.15	0	0	0.09	0	0.17	0	0.5	0	0	0	0	0	0	0	0	0	0	0.25	0	0	0	0	0
ALK_V349L	0	0	0	0	0	0	0	0	0	0	0	0	0	0.3	0	0	0	0	0	0	0	0	0	0	0	0.4	0	0	0.15	0	0.5	0	0	0	0	0	0	0	0	0	0	0	0	0	0	0	0	0	0
ALK_V448D	0	0	0	0	0	0	0	0	0	0	0	0	0	0	0	0	0	0.17	0	0	0	0	0	0	0	0	0	0	0	0	0	0	0.5	0	0	0	0	0	0	0	0	0	0	0	0	0.5	0	0	0
ALK_V476A	0	0	0	0	0	0	0	0	0	0	0	0	0	0	0	0	0	0	0	0	0	0	0	0	0	0	0	0	0	0	0	0	0	0	0	0	0.17	0.12	0	0	0	0	0	0	0	0.5	0	0	0.4
ALK_V569M	0	0	0	0	0	0	0	0	0	0	0	0	0.3	0	0.3	0	0	0	0	0	0	0	0	0	0	0	0	0	0	0	0	0	0	0	0	0	0	0	0	0	0	0	0	0	0	0	0	0	0
ALK_V60E	0	0.5	0	0	0	0.03	0	0.5	0.5	0	0.03	0	0	0	0	0	0	0	0	0	0	0	0	0	0	0	0	0	0.01	0.03	0	0	0	0	0	0	0	0	0	0	0	0	0	0	0	0	0.3	0	0
ALK_V612F	0	0	0	0	0	0	0	0	0	0	0	0	0	0	0	0.08	0.2	0.04	0	0	0	0	0	0	0	0	0.4	0.15	0.17	0	0	0	0	0	0	0	0	0.5	0	0	0	0	0	0	0	0	0	0	0.4
ALK_V811L	0	0	0	0	0	0	0	0	0	0	0	0	0	0	0	0	0	0	0	0	0	0	0	0	0	0	0	0.25	0	0.25	0	0	0	0	0	0	0	0	0	0	0	0	0	0	0	0.4	0	0	0
ALK_V811M	0	0	0	0	0	0	0	0	0	0	0	0	0	0	0	0	0	0	0.5	0	0.25	0.5	0	0	0	0	0	0.12	0	0.25	0	0	0	0	0	0	0	0	0	0	0	0	0	0	0.5	0.3	0.4	0	0
ALK_V827I	0	0	0	0	0.4	0.5	0	0.4	0	0.17	0	0.4	0	0	0	0	0	0	0	0	0	0	0	0	0	0	0	0	0	0	0	0	0	0	0	0	0	0	0	0	0	0	0	0	0	0	0	0	0
ALK_W247C	0	0	0	0	0	0	0	0	0	0	0	0	0	0	0	0	0.3	0.5	0	0	0.25	0	0	0	0	0	0.4	0.04	0	0.09	0	0	0.12	0	0	0	0	0	0	0	0	0.4	0.17	0.5	0	0.4	0	0	0
ALK_W593R	0	0	0	0	0	0.12	0.4	0.5	0.3	0.12	0	0.2	0	0	0	0	0	0	0	0	0	0	0	0	0	0.5	0.3	0.5	0	0	0	0	0	0	0	0	0	0.4	0	0	0.12	0	0	0.4	0.5	0.4	0	0.1	0.01
ALK_W726C	0	0	0	0	0	0	0	0	0	0	0	0	0	0.05	0	0	0	0	0	0	0	0	0	0	0	0	0	0	0	0	0	0	0	0	0	0	0	0	0	0	0	0	0	0.2	0	0	0	0	0
ALK_Y1078C	0	0	0	0	0	0	0	0	0	0	0	0	0	0	0	0	0	0	0	0	0	0	0	0	0	0	0	0	0	0	0	0	0	0	0	0	0	0	0	0	0	0	0	0	0	0	0	0	0
ALK_Y276D	0	0	0	0	0	0	0	0	0	0	0	0	0	0	0	0	0	0	0	0	0	0	0	0	0	0	0	0	0	0	0	0	0	0	0	0	0	0	0	0	0	0	0	0	0.4	0	0.5	0	0.5
ALK_Y479D	0	0	0	0	0	0	0	0	0	0	0	0	0	0	0	0	0	0	0	0	0	0	0	0	0	0	0	0	0	0	0	0	0	0	0	0	0	0	0	0	0	0	0	0	0	0	0	0	0
ALK_Y734N	0	0	0	0	0	0	0	0	0	0	0	0	0	0	0	0	0	0	0	0	0.25	0	0	0	0	0	0	0	0	0	0	0	0	0	0	0.4	0	0	0	0	0	0	0	0	0	0	0	0	0
ALK_Y984C	0	0	0	0.4	0	0	0	0.02	0.05	0.01	0	0.15	0	0.04	0	0	0	0	0	0	0	0	0	0	0	0	0	0	0	0	0	0	0	0	0	0	0	0	0	0	0	0	0	0	0	0	0	0	0
APC_A1347T	0	0	0	0	0	0	0	0	0	0	0	0	0	0	0	0	0	0	0	0	0	0	0	0	0	0	0	0	0	0.3	0	0	0	0	0	0	0	0	0	0	0	0	0	0	0	0.25	0	0	0
APC_A1358V	0	0	0	0	0	0.4	0	0	0	0	0	0	0	0	0	0	0	0	0	0	0	0	0	0	0	0	0	0	0	0	0	0	0	0	0	0	0	0	0	0	0	0	0	0	0	0	0	0	0
APC_A1366V	0	0	0	0	0	0	0	0	0	0	0	0	0	0	0	0	0	0	0	0	0	0	0	0	0	0	0	0	0	0	0	0	0	0	0	0	0	0	0	0	0	0	0	0	0	0	0	0	0
APC_A1402T	0	0	0	0	0	0	0	0	0	0	0	0	0	0	0	0	0	0	0	0	0	0	0	0	0	0	0	0	0	0	0	0.3	0	0	0	0	0	0	0	0	0	0	0	0	0	0	0	0	0
APC_A1402V	0	0	0	0	0	0	0	0	0	0	0	0	0	0	0	0	0	0	0	0	0	0	0	0	0	0	0	0	0	0	0	0	0	0	0	0	0	0	0	0	0	0	0	0	0	0	0	0	0
APC_A1492G	0	0	0	0	0	0	0	0	0	0	0	0	0	0	0	0	0	0	0.4	0	0	0	0	0	0	0	0	0	0	0	0	0	0	0	0	0	0	0	0	0	0	0	0	0	0	0	0	0	0
APC_A1508D	0	0	0	0	0	0	0	0	0	0	0	0	0	0	0	0	0	0	0	0	0	0	0	0	0	0	0	0	0	0	0	0	0	0	0	0	0	0	0	0	0	0	0	0	0	0.3	0	0	0
APC_A1553V	0	0	0	0	0	0	0	0	0	0	0	0	0	0	0	0	0	0	0	0	0	0	0	0	0	0	0	0	0	0	0	0	0	0	0	0	0	0	0.25	0	0	0	0	0	0	0	0	0	0
APC_A1700V	0	0	0	0	0	0	0	0	0	0	0	0.4	0	0	0	0	0	0	0	0	0	0	0	0	0	0	0	0	0	0	0	0	0	0	0	0	0	0	0	0	0	0	0	0	0	0	0	0	0
APC_A1755V	0	0	0	0	0	0	0	0	0	0	0	0	0.4	0	0.12	0	0	0	0	0	0	0	0	0.5	0	0	0	0	0	0	0	0	0	0	0	0	0	0	0	0	0	0	0	0	0	0	0	0	0
APC_A1879S	0	0	0	0	0	0	0	0	0	0	0	0	0	0	0	0	0	0	0	0	0	0	0	0	0	0.5	0	0	0	0	0	0	0	0	0	0	0	0	0	0	0	0	0	0	0	0	0	0	0
APC_A1892V	0	0	0	0	0	0	0	0	0	0	0	0	0	0	0	0	0	0	0	0	0	0	0	0	0	0	0	0	0	0	0	0	0	0	0	0	0	0	0	0	0	0	0	0	0.4	0	0	0	0
APC_A1907S	0	0	0	0	0	0	0	0	0	0	0	0	0	0	0	0	0	0	0	0	0	0	0	0	0	0	0	0	0	0	0	0	0	0	0	0	0	0	0	0	0	0	0	0	0	0	0	0	0
APC_A199V	0	0	0	0	0	0	0	0	0	0	0	0	0	0	0	0	0	0	0	0	0	0	0	0	0	0	0	0	0	0	0	0	0	0	0	0	0	0	0	0	0.5	0	0	0	0	0	0	0	0
APC_A2008V	0	0	0	0	0	0	0	0	0	0	0	0	0	0	0	0	0	0	0	0	0	0	0	0	0	0	0	0	0	0.5	0	0	0	0	0	0	0	0	0	0	0	0	0	0	0	0	0	0	0
APC_A2046T	0	0	0	0	0	0	0	0	0.3	0	0	0	0.4	0	0.4	0	0	0	0	0	0	0.2	0	0	0	0	0	0	0	0.25	0	0	0	0	0	0	0	0	0.5	0	0	0	0	0.5	0.25	0	0	0	0
APC_A214V	0	0	0	0	0	0	0	0	0	0	0	0	0	0	0	0	0	0	0	0	0	0	0	0	0	0	0	0	0	0	0	0	0	0	0	0	0	0.25	0	0	0	0	0	0	0	0	0	0.4	0
APC_A2219V	0	0	0	0	0	0	0	0	0	0	0	0	0	0	0	0	0	0	0	0	0	0	0	0	0	0	0	0	0	0	0	0	0.5	0	0	0	0	0	0.25	0	0	0	0	0	0.4	0	0	0	0
APC_A2313S	0	0	0	0	0	0	0	0	0	0	0	0	0	0	0	0	0	0	0	0	0	0	0	0	0	0	0	0.06	0	0	0	0	0	0	0	0	0	0	0	0	0	0	0	0.3	0.17	0	0	0	0.08
APC_A2388V	0	0	0	0.17	0.4	0	0	0	0.3	0.5	0	0.5	0	0	0	0	0	0	0	0	0	0	0	0	0	0	0	0	0	0	0	0	0	0	0	0	0	0	0	0	0	0	0	0	0	0	0	0	0
APC_A2410V	0	0	0	0	0	0	0	0	0.17	0	0	0	0	0	0	0	0	0	0	0	0	0	0	0	0	0	0	0	0	0	0	0	0	0	0	0	0	0	0	0	0	0	0	0	0.5	0	0	0	0.4
APC_A2472D	0	0	0	0	0	0	0	0	0	0	0	0	0	0	0	0	0	0	0	0	0	0	0	0.5	0	0	0	0	0	0	0	0	0	0	0	0.4	0	0	0	0	0	0	0	0	0	0	0	0	0
APC_A2650D	0	0	0	0	0.12	0	0	0	0	0.4	0	0	0	0	0	0	0	0	0	0	0	0	0	0	0	0	0	0	0	0	0	0	0	0	0	0	0	0	0	0	0	0	0.4	0	0	0	0	0	0
APC_A2650V	0	0.08	0.17	0.05	0.3	0.17	0	0.4	0.05	0.3	0.3	0.5	0.4	0	0.08	0	0	0	0	0	0.3	0	0	0	0	0	0	0	0	0	0	0.12	0	0.04	0	0	0	0	0.5	0	0	0	0	0	0	0	0	0	0
APC_A2702V	0	0	0	0	0	0	0	0	0	0	0	0	0	0	0	0	0	0	0	0	0	0	0	0	0	0	0	0	0	0	0	0	0	0	0	0	0	0	0	0	0	0	0	0	0	0	0	0	0
APC_A2779V	0	0	0	0	0	0	0	0	0	0	0	0	0	0	0	0	0	0	0	0.4	0.25	0.3	0.5	0.3	0.5	0	0.2	0	0	0.05	0	0	0	0	0.25	0	0	0.4	0	0	0.06	0	0	0	0	0	0	0	0
APC_A2795V	0	0	0	0	0	0	0	0	0	0	0	0	0	0	0	0	0	0	0	0	0	0.5	0	0	0	0	0	0	0	0	0.25	0	0	0	0	0.15	0.4	0.5	0	0	0.4	0	0	0	0	0	0	0	0
APC_A289V	0	0.4	0	0	0	0.5	0.25	0.15	0.12	0.3	0	0.4	0	0	0	0	0	0	0.04	0.2	0.4	0	0	0	0	0	0.25	0	0	0	0	0.5	0	0	0	0	0	0	0	0	0	0	0	0	0.5	0	0	0	0
APC_A3T	0	0	0	0	0	0	0	0	0	0	0	0	0	0	0.5	0	0	0	0	0	0	0	0	0	0	0	0	0	0	0	0.4	0	0	0	0	0	0	0	0	0	0	0	0	0	0	0.4	0	0	0
APC_A476V	0	0	0.17	0	0	0	0.5	0	0	0	0	0.25	0	0	0	0	0	0	0	0	0	0	0	0	0	0	0	0	0	0	0	0	0	0	0	0	0	0	0	0	0	0	0	0	0	0	0	0	0
APC_A4T	0	0	0	0	0	0	0	0	0	0	0	0	0.5	0	0.12	0	0	0	0	0	0	0	0	0	0	0	0	0	0	0	0	0.4	0	0	0	0	0	0	0	0	0	0	0	0	0	0	0	0	0
APC_A531V	0	0	0	0	0	0	0	0.25	0	0.4	0	0	0	0	0	0	0	0	0	0	0	0	0	0	0	0	0	0	0	0	0	0	0	0	0	0	0	0	0.03	0	0	0	0	0	0	0	0	0.2	0
APC_A591V	0	0.25	0	0.4	0	0.07	0	0.2	0.5	0.04	0.17	0.2	0	0	0	0	0	0	0.4	0	0	0	0	0	0	0	0.25	0	0	0	0	0	0	0.08	0	0	0	0	0	0	0	0	0	0	0	0.5	0	0	0
APC_A59S	0	0	0	0	0	0	0	0	0	0	0	0	0	0	0	0	0	0	0	0	0	0	0	0	0	0	0	0	0	0	0	0.17	0	0	0	0	0	0	0	0	0	0	0	0	0	0	0	0	0
APC_A680S	0	0	0	0	0	0	0	0	0	0	0	0	0	0	0	0	0	0	0	0	0	0	0	0	0	0	0	0	0	0	0	0	0	0	0	0	0	0	0	0	0	0	0	0	0	0	0	0	0
APC_A703E	0	0	0	0	0	0	0	0	0	0	0	0	0	0	0	0	0	0	0	0	0	0	0	0	0	0	0	0	0	0	0	0.2	0	0.03	0	0	0	0	0	0	0	0	0	0	0	0	0	0	0
APC_A725V	0	0.5	0.4	0.04	0.1	0.12	0	0	0	0	0.5	0.5	0	0	0	0	0	0	0	0	0	0	0	0	0	0.25	0	0	0.4	0	0	0.04	0	0.06	0	0.5	0	0	0	0	0	0	0	0	0	0.5	0	0	0
APC_A735T	0.5	0	0	0	0	0	0	0	0	0	0	0	0.3	0	0.5	0	0	0	0	0	0	0	0.2	0.12	0.3	0	0	0	0	0.4	0	0	0	0	0	0	0	0.4	0	0	0	0	0.15	0.08	0.25	0	0	0	0
APC_A759V	0	0	0	0	0	0	0	0	0	0	0	0	0	0	0	0	0	0	0	0	0	0	0	0	0	0	0	0	0	0	0	0	0	0	0	0	0.4	0	0.25	0	0.5	0	0	0	0.01	0	0	0	0
APC_A766V	0	0	0	0	0	0	0	0	0	0	0	0	0	0	0	0	0	0	0	0	0	0	0	0	0	0	0	0	0	0	0	0	0	0	0	0	0	0	0	0	0	0	0	0	0	0	0	0	0
APC_C1130F	0	0	0	0	0	0	0	0	0	0	0	0	0	0	0	0	0	0	0	0	0	0	0	0	0	0	0	0	0	0	0	0	0	0	0.3	0	0	0	0	0	0	0	0.25	0.4	0	0	0	0	0
APC_C1387S	0	0.1	0.12	0.01	0	0.4	0	0.09	0.25	0.08	0.4	0.2	0	0	0	0	0	0	0.4	0	0	0	0	0	0	0	0.4	0	0	0	0	0	0	0	0	0	0.06	0.4	0.12	0.5	0.03	0.5	0	0.1	0	0	0	0	0.08
APC_C1410S	0	0	0	0	0	0	0	0	0	0	0	0	0	0	0	0	0	0	0	0	0	0	0	0	0	0	0	0	0	0	0	0	0	0	0	0	0	0	0	0	0	0	0.15	0	0	0	0	0	0
APC_C483Y	0.4	0	0	0	0	0	0	0	0	0.15	0	0.4	0	0	0	0	0	0	0	0	0	0	0	0	0	0	0	0	0	0	0	0	0	0.4	0	0	0	0	0	0	0	0	0	0	0	0	0	0	0
APC_D1083H	0	0	0	0	0	0	0	0	0	0	0	0	0	0	0	0	0	0	0	0.5	0.4	0	0	0	0	0	0.5	0	0	0	0	0	0.4	0	0	0	0	0	0	0	0	0	0	0	0	0.09	0	0	0
APC_D1137H	0	0	0	0	0	0	0	0	0	0	0	0	0	0	0	0	0	0	0	0	0	0	0	0	0	0	0	0	0	0	0	0	0.4	0	0	0	0	0	0	0	0	0	0.4	0	0	0	0.5	0	0
APC_D1137N	0	0	0	0	0	0	0	0	0	0	0	0	0	0	0	0	0	0	0	0	0	0	0	0	0	0	0	0	0	0	0	0	0	0	0	0	0	0	0	0	0	0	0	0	0	0	0	0	0
APC_D1174G	0	0	0	0	0	0	0	0	0	0	0	0	0	0	0	0	0	0	0	0	0	0	0	0	0	0	0	0.4	0	0.5	0	0	0	0	0.17	0	0	0	0	0	0	0	0	0.5	0	0	0	0	0.07
APC_D1285V	0	0	0.3	0	0	0	0	0	0.3	0.15	0	0	0	0	0	0	0	0	0	0	0	0	0	0	0	0	0	0	0	0	0	0	0	0	0	0	0	0	0	0	0	0	0	0	0	0	0	0	0
APC_D1285Y	0.03	0.4	0.12	0	0	0	0	0.4	0.07	0.06	0	0.3	0	0	0	0	0	0	0	0	0	0	0	0	0.3	0	0	0	0	0	0	0	0	0	0	0	0	0	0	0	0	0	0	0.3	0	0.05	0	0	0
APC_D1297G	0	0	0	0	0	0	0	0	0	0	0	0	0	0	0	0	0	0	0	0	0	0	0	0	0	0	0	0	0	0	0	0	0	0	0	0	0	0	0	0	0	0	0	0	0.5	0	0	0	0
APC_D1532G	0	0	0	0	0	0	0	0	0	0	0	0	0	0	0	0	0	0	0	0	0	0	0	0	0	0	0	0	0	0	0	0	0	0	0	0	0	0	0	0	0	0	0	0	0	0	0	0	0
APC_D1562N	0	0	0	0	0	0	0	0	0	0	0	0	0	0	0	0	0	0	0	0	0	0	0	0	0	0	0	0	0	0	0	0	0	0	0	0	0	0	0	0	0	0	0	0	0	0.5	0	0	0
APC_D1566Y	0.09	0	0	0	0	0	0	0	0	0	0	0	0	0	0	0	0	0	0	0	0	0	0	0	0	0	0	0	0	0	0	0	0	0	0.5	0	0	0	0	0	0	0	0	0	0	0	0	0	0
APC_D1569A	0	0	0	0	0	0	0	0	0	0	0	0	0	0	0	0	0	0	0	0	0	0	0	0	0	0	0	0	0	0	0	0	0	0	0	0	0	0	0	0	0	0	0	0	0	0	0	0	0
APC_D1659V	0	0	0	0	0	0	0	0	0	0	0	0	0	0	0	0	0	0	0	0	0.1	0	0	0	0	0	0.5	0	0	0	0	0	0	0	0	0	0	0	0	0	0	0	0	0	0	0.12	0	0	0
APC_D1714Y	0.5	0	0	0	0	0	0	0	0	0	0	0	0	0	0	0	0	0	0	0	0	0	0.3	0	0	0	0	0	0	0	0	0	0	0	0	0	0	0	0	0	0	0	0	0	0	0	0	0	0
APC_D1871V	0	0	0	0	0	0	0.4	0	0	0.25	0	0	0	0	0	0	0	0	0	0	0	0	0	0	0	0	0	0	0	0	0	0	0	0	0	0	0	0	0	0	0	0	0	0	0	0	0	0	0
APC_D1873H	0	0	0	0	0	0	0	0	0	0	0	0	0	0	0	0	0	0	0	0	0	0	0	0	0	0	0	0	0	0	0	0	0	0	0	0	0	0.4	0	0	0	0	0	0	0	0	0	0	0
APC_D1939Y	0.5	0	0	0	0	0	0	0	0	0	0	0	0	0	0.25	0	0	0.4	0.06	0.12	0.17	0.5	0.12	0	0.07	0	0	0.08	0	0.03	0	0	0.01	0	0.15	0	0	0	0	0	0	0	0.17	0.17	0	0.05	0	0	0
APC_D2079H	0	0	0	0	0	0	0	0	0	0	0	0	0	0.2	0	0	0	0	0	0	0	0	0	0	0	0	0	0	0	0	0	0	0	0	0	0	0	0	0	0	0	0	0	0	0	0	0	0	0
APC_D227G	0	0	0	0	0	0	0	0	0	0	0	0	0	0	0	0	0	0	0	0	0	0	0	0	0	0	0	0.5	0	0	0	0	0	0	0	0	0	0	0	0	0	0	0	0	0	0	0	0	0
APC_D2430H	0	0	0	0	0	0	0	0	0	0	0	0	0	0	0	0	0	0	0	0	0	0	0	0	0	0.5	0	0	0	0	0	0	0	0	0	0	0	0	0	0	0	0	0	0	0.2	0	0	0	0
APC_D2490N	0	0	0	0	0	0	0	0	0	0.5	0	0.3	0	0	0	0	0	0	0	0	0	0	0	0	0	0	0	0	0	0	0	0	0	0	0	0.01	0	0	0	0	0	0	0	0	0	0	0	0	0
APC_D2519G	0	0	0	0	0	0	0	0	0	0	0	0	0	0	0	0	0	0	0.5	0	0	0.01	0	0	0	0	0	0	0	0	0	0	0	0	0	0	0	0	0	0	0	0	0	0	0	0	0.5	0	0
APC_D2527N	0	0	0	0	0	0	0	0	0	0	0	0	0	0	0	0	0	0	0	0	0	0	0	0	0	0	0	0	0	0	0	0	0	0	0	0.06	0.15	0	0	0	0	0	0	0	0	0	0	0	0
APC_D2732H	0	0	0	0	0	0	0	0	0	0	0	0	0	0	0	0	0	0	0	0	0	0	0	0	0	0	0	0	0	0	0	0	0	0	0	0.05	0	0	0	0	0	0	0	0	0	0	0	0	0
APC_D2732Y	0	0	0	0	0	0	0	0	0	0	0	0	0	0	0	0	0	0	0	0.5	0	0.5	0.07	0	0	0	0	0.25	0	0.4	0	0	0	0	0	0.06	0	0	0	0	0	0	0.2	0	0	0	0	0	0
APC_D328Y	0	0	0	0	0	0	0	0	0	0	0	0	0	0	0	0	0	0	0	0	0	0	0.1	0	0.25	0	0	0	0	0	0	0	0	0	0.4	0	0	0	0	0.15	0	0	0.05	0.25	0.03	0	0	0	0
APC_D366Y	0	0	0	0	0	0	0	0	0	0	0	0	0	0	0	0	0	0	0	0	0	0	0	0	0	0	0	0	0	0	0	0	0	0	0.3	0	0	0	0	0	0	0	0.05	0	0	0	0	0	0
APC_D432A	0	0	0	0	0	0	0	0	0	0	0	0	0	0	0	0	0	0	0	0	0	0.5	0	0	0	0	0	0	0	0	0	0	0	0	0	0	0	0	0	0	0	0	0.4	0	0	0	0	0	0
APC_D432V	0	0	0	0	0	0	0	0	0	0	0	0	0	0	0	0	0	0	0	0	0	0	0	0	0	0	0	0	0	0	0	0	0	0	0	0	0	0	0	0	0	0	0	0	0	0	0	0	0
APC_D459H	0	0	0	0	0	0	0	0	0	0	0	0	0	0.12	0	0	0	0	0	0	0	0	0	0	0	0.5	0	0	0	0	0	0	0	0	0	0	0	0	0.12	0.2	0.05	0	0.5	0	0.01	0	0	0	0.4
APC_D605N	0	0	0	0	0	0	0	0	0	0	0	0	0	0	0	0	0	0	0	0	0	0	0	0	0	0	0	0	0	0	0	0	0	0	0	0	0	0	0	0	0	0	0	0	0	0	0	0	0
APC_D67Y	0	0.06	0	0.2	0	0.2	0	0.07	0.05	0.05	0.2	0.08	0	0.4	0	0	0	0	0	0	0	0	0.4	0	0.12	0	0	0	0	0	0	0.5	0.05	0	0	0	0.04	0.2	0.4	0	0	0.08	0.01	0.01	0	0.5	0	0	0
APC_D694G	0	0	0	0	0	0	0	0	0	0	0	0	0	0	0	0	0	0	0	0	0	0	0	0	0	0	0	0	0	0	0	0	0	0	0	0	0	0.5	0	0	0	0	0	0	0	0	0	0	0.4
APC_D774G	0	0	0	0.3	0	0	0	0	0.2	0	0	0	0	0	0	0	0	0	0.04	0.25	0.3	0.17	0	0	0	0	0	0	0	0	0	0.03	0.3	0.15	0	0	0	0	0	0	0	0	0	0	0	0	0	0	0
APC_D777G	0	0	0	0	0	0	0	0	0	0	0	0	0	0	0	0	0	0	0.01	0.03	0.04	0.03	0	0	0	0	0	0	0	0	0	0.03	0.2	0.04	0	0	0	0	0	0.1	0	0	0	0	0	0	0	0	0
APC_D842V	0	0	0	0	0	0	0	0	0	0	0	0	0.4	0	0.5	0	0	0	0	0	0	0	0	0	0	0	0	0	0	0	0	0	0	0	0	0	0	0	0	0	0	0	0	0	0	0	0	0	0
APC_E1064V	0	0	0	0	0	0	0	0	0	0	0	0	0	0.5	0	0	0	0	0	0	0	0	0	0	0	0.5	0	0	0	0	0	0	0	0	0	0	0	0	0	0	0	0	0	0	0	0	0	0	0
APC_E1080K	0	0	0	0	0	0	0	0	0	0	0	0	0	0	0.03	0	0	0	0	0	0	0	0	0	0	0	0	0	0	0.25	0.09	0	0.2	0	0	0	0	0	0	0	0	0	0	0	0	0	0	0	0
APC_E109A	0	0	0	0	0	0	0	0	0	0	0	0	0	0	0	0	0	0	0	0	0	0	0	0	0	0	0	0	0	0	0	0	0	0	0	0	0	0	0	0	0	0	0	0	0	0	0	0	0.17
APC_E1209V	0	0	0	0	0	0	0	0	0	0	0	0	0	0	0	0	0	0	0	0	0	0	0	0.5	0	0	0	0	0	0	0	0	0	0	0	0	0	0	0	0	0	0	0	0	0.5	0	0	0	0
APC_E1265Q	0	0	0	0	0	0	0	0	0	0	0	0	0	0	0	0	0	0	0.07	0.25	0.15	0.17	0	0	0	0	0	0	0	0	0	0	0	0	0	0	0	0	0	0	0	0	0	0	0	0	0	0	0
APC_E1286G	0	0	0	0	0	0	0	0	0	0.4	0	0	0	0	0	0	0	0	0	0	0	0	0	0	0	0	0	0	0	0	0	0	0	0	0	0	0	0	0	0	0	0	0	0	0	0	0	0	0
APC_E1295K	0	0	0	0	0	0	0	0	0	0	0	0	0	0	0	0	0	0	0	0	0	0	0	0	0	0	0	0	0	0	0	0	0	0	0	0	0	0	0	0	0	0	0	0	0.07	0	0	0	0
APC_E1309D	0	0	0	0	0	0	0	0	0	0	0	0	0	0	0	0	0	0	0.15	0	0	0.2	0	0	0	0	0	0	0.17	0	0	0	0	0	0	0	0	0	0	0	0	0	0	0	0	0	0	0	0
APC_E1317Q	0	0	0	0	0	0	0	0	0	0	0	0	0	0	0	0	0	0	0	0	0	0	0	0.17	0	0	0	0	0	0	0	0	0	0	0	0	0	0	0	0	0	0	0	0	0	0	0	0	0
APC_E136K	0	0	0	0	0	0	0	0	0	0	0	0	0	0.5	0	0	0	0	0.5	0	0.4	0	0	0	0	0	0	0	0	0	0	0	0	0	0	0	0	0	0.5	0.3	0	0	0	0	0	0	0	0	0
APC_E138G	0	0	0	0	0	0	0	0	0	0	0	0	0	0	0	0	0	0	0	0	0	0	0	0	0	0	0	0	0	0	0	0	0	0	0	0	0.4	0.5	0.08	0	0	0	0	0	0	0	0	0	0
APC_E1408V	0	0	0	0.12	0	0	0	0	0	0	0	0	0	0	0	0	0	0	0	0	0	0	0	0	0	0	0	0	0	0	0	0.4	0	0.4	0	0	0	0	0	0	0	0	0.3	0	0	0	0	0	0
APC_E1494K	0	0	0	0	0	0	0	0	0	0	0	0	0	0	0	0	0	0	0.4	0	0	0	0	0	0	0	0	0	0.25	0	0	0	0	0	0	0	0	0	0	0	0	0	0	0	0.5	0	0	0	0
APC_E1494Q	0	0	0	0	0	0	0	0	0	0	0	0	0	0	0	0	0	0	0.25	0	0	0	0	0	0	0	0	0	0	0	0	0	0	0	0	0	0	0	0	0	0	0	0	0	0.2	0	0	0	0
APC_E1573Q	0	0	0	0	0	0	0	0	0	0	0	0	0	0	0	0	0	0	0	0	0	0	0	0	0	0	0	0	0	0	0	0	0	0	0	0	0	0	0	0	0	0	0	0	0	0	0	0	0
APC_E1645Q	0	0	0	0	0	0	0	0	0	0	0	0	0	0	0	0	0	0	0	0	0	0	0	0	0	0	0	0	0	0	0	0	0	0	0	0	0	0	0	0	0	0	0	0	0	0	0	0	0
APC_E1726Q	0	0	0.12	0.15	0	0	0	0	0	0	0	0.5	0	0	0	0	0	0	0	0	0	0	0	0	0	0	0	0	0	0	0	0	0	0	0	0	0	0	0	0	0.5	0	0	0	0	0	0	0	0
APC_E1880K	0	0	0	0	0	0	0	0	0	0	0	0	0.4	0	0	0	0	0	0	0	0	0	0	0.25	0	0	0	0	0	0	0	0	0	0	0	0	0	0.4	0	0	0	0	0	0	0	0	0	0	0
APC_E1998K	0	0	0	0	0	0	0	0	0	0	0	0	0	0	0	0	0	0	0	0	0	0	0	0	0	0	0	0	0	0	0	0	0	0	0	0	0	0	0	0	0	0	0	0	0	0	0	0	0
APC_E2041G	0	0	0.5	0.25	0	0	0	0	0.25	0.5	0	0.3	0	0	0	0	0	0	0	0	0	0	0	0	0	0	0	0	0	0	0	0	0	0	0	0	0	0	0	0	0	0.25	0.4	0.5	0	0	0	0	0.4
APC_E2208K	0	0	0	0	0	0	0	0	0	0	0	0	0	0	0	0	0	0	0	0	0	0	0	0.12	0	0	0	0	0	0	0	0	0	0	0	0	0	0	0	0	0	0	0	0	0	0	0	0	0
APC_E225K	0	0	0	0	0	0	0	0	0	0	0	0	0.25	0	0	0	0	0	0	0	0	0	0	0.3	0	0	0	0	0	0	0	0	0	0	0	0	0	0	0	0	0	0	0	0	0	0	0	0	0
APC_E2516Q	0	0	0	0	0	0	0	0	0	0	0	0	0	0	0	0	0	0	0	0	0	0.01	0	0	0	0	0	0	0	0	0	0	0	0	0	0	0	0	0	0	0	0	0	0.17	0	0	0	0	0
APC_E2550V	0	0	0	0	0	0	0	0	0	0	0	0	0.4	0	0.15	0	0	0	0	0	0	0	0	0.3	0	0	0	0	0	0	0	0	0	0	0	0	0	0	0	0	0.5	0	0	0	0.02	0	0	0	0
APC_E2737Q	0	0	0	0	0	0	0	0	0	0	0	0	0	0	0	0	0	0	0	0	0	0	0	0	0	0	0	0	0	0	0	0	0	0	0	0	0	0	0	0	0	0	0	0	0	0	0	0	0
APC_E313K	0	0	0	0	0	0	0.5	0.5	0	0	0	0.4	0	0	0	0	0	0	0	0	0.5	0	0	0.03	0	0	0.5	0	0	0	0	0	0	0	0	0	0	0	0.06	0.5	0.5	0.08	0	0.02	0.06	0.5	0	0	0.4
APC_E418K	0	0	0	0	0	0	0	0	0	0	0	0	0	0.08	0	0.15	0.25	0.03	0	0	0	0	0	0	0	0	0	0.3	0	0.3	0	0	0	0	0	0	0	0	0	0	0	0	0	0	0	0	0	0	0
APC_E418Q	0	0	0	0	0	0	0	0	0	0	0	0	0	0.17	0	0.15	0.3	0.02	0	0	0	0	0	0	0	0	0	0.25	0	0	0	0	0	0	0	0	0	0	0.15	0	0	0	0	0	0	0	0	0	0
APC_E425G	0	0	0	0	0	0	0	0	0	0	0	0	0	0	0	0	0	0	0	0	0	0.3	0	0	0	0	0	0	0	0	0	0	0	0	0	0	0	0	0	0	0	0	0	0	0	0	0.25	0	0.2
APC_E425K	0	0	0	0	0	0	0	0	0	0	0	0	0	0	0	0	0	0	0	0	0.4	0	0	0	0	0	0	0	0	0	0	0	0	0	0	0	0	0	0.4	0	0	0	0.5	0	0	0	0	0	0.2
APC_E443K	0	0	0	0	0	0	0	0	0	0	0	0	0	0	0	0	0	0	0	0	0	0	0	0	0	0	0	0	0	0.4	0	0	0.25	0	0	0.25	0	0	0	0	0	0	0	0	0	0	0	0	0
APC_E868D	0	0	0	0	0	0	0	0	0	0	0	0	0	0	0	0	0	0	0	0	0	0	0	0	0	0	0	0	0	0	0	0	0	0	0	0	0	0	0	0	0	0	0	0	0.5	0	0	0	0
APC_E868Q	0	0	0	0	0	0	0	0	0	0	0	0	0	0	0.5	0	0	0	0	0	0	0	0	0	0	0	0	0	0	0	0	0	0	0	0	0	0	0	0	0	0	0	0	0	0.15	0	0	0	0
APC_E918K	0	0	0	0	0	0	0	0	0	0	0	0	0	0.25	0	0	0	0	0	0	0	0	0	0	0	0	0	0	0	0	0.5	0	0	0	0	0	0	0	0	0	0.12	0	0	0	0	0	0	0	0
APC_F1271I	0	0	0	0	0	0	0	0	0	0	0	0	0	0	0	0	0	0	0	0	0	0	0	0.3	0	0	0	0	0	0	0	0	0	0	0	0	0	0	0	0	0.25	0	0	0	0	0	0	0	0
APC_F1805L	0	0	0	0	0	0	0	0	0	0	0	0	0	0	0	0	0	0	0	0	0	0	0	0	0	0	0	0	0	0	0	0	0	0	0	0	0	0	0	0	0.4	0	0	0	0	0	0	0	0
APC_F1840V	0	0	0	0	0	0	0	0	0	0	0	0	0	0	0	0	0	0	0.4	0	0	0	0.3	0	0	0	0	0	0	0.5	0	0	0.12	0	0	0	0	0	0	0.1	0.4	0	0	0.4	0	0	0	0	0.3
APC_F2021L	0	0	0	0	0	0	0	0	0	0	0	0	0	0	0	0	0	0	0	0	0	0	0	0.5	0	0	0	0	0	0	0	0	0	0	0	0	0	0	0	0	0.4	0	0	0	0	0	0	0	0
APC_F2443L	0	0	0	0	0	0	0	0	0	0	0	0	0.4	0	0	0	0	0	0	0	0	0	0	0.03	0	0	0	0	0	0.5	0	0	0	0	0	0	0	0	0	0	0	0	0	0	0	0	0	0	0
APC_F2443Y	0	0	0	0	0.15	0	0	0	0.4	0	0	0.5	0	0	0	0	0	0	0	0	0	0	0	0.07	0	0	0	0	0	0.4	0	0	0	0	0	0	0	0	0.4	0	0	0	0	0	0	0	0	0	0
APC_F2784C	0	0	0	0	0	0	0	0	0	0	0	0	0	0	0	0	0	0	0	0	0	0	0	0.4	0	0	0	0	0	0.4	0	0	0	0	0	0	0	0	0	0	0.17	0	0	0	0	0	0	0	0
APC_G108A	0	0	0	0	0	0	0	0	0	0	0	0	0	0	0	0	0	0	0	0	0	0	0	0	0	0	0	0	0	0	0	0	0	0	0	0	0	0	0	0	0	0	0	0	0	0	0	0	0.25
APC_G1116C	0	0	0	0	0	0	0	0	0	0	0	0	0	0	0	0	0	0	0	0	0	0	0	0	0	0	0	0	0	0	0	0	0	0	0	0	0	0	0	0	0	0	0	0	0	0	0	0	0
APC_G1120E	0	0	0	0	0	0	0	0	0	0	0	0	0	0	0	0	0	0	0	0	0	0	0	0	0	0	0	0	0	0	0	0	0	0	0	0	0	0	0	0	0	0	0	0	0.15	0	0	0	0
APC_G1312R	0	0	0	0	0	0	0	0	0	0	0	0	0	0	0	0	0	0	0.3	0	0	0.4	0	0.06	0	0	0	0.5	0.15	0	0	0	0	0	0	0	0	0	0	0	0	0	0	0	0	0	0	0	0
APC_G1646E	0	0	0	0	0	0	0	0	0	0	0	0	0	0	0	0	0	0	0.2	0	0	0	0	0	0	0	0	0	0	0	0	0	0	0	0	0	0	0	0	0	0	0	0	0	0	0	0	0	0
APC_G1721C	0	0	0	0	0	0	0	0	0	0	0	0	0	0	0	0	0	0	0	0	0	0	0	0	0	0	0	0	0	0	0	0	0	0	0	0	0	0	0	0	0	0	0	0	0.25	0	0	0	0
APC_G2006R	0	0	0	0	0	0	0	0	0	0	0	0	0	0	0	0.5	0.07	0.2	0	0	0	0	0	0	0	0	0	0	0	0.4	0	0	0	0	0	0	0	0	0	0	0	0	0	0.25	0	0.25	0	0	0
APC_G2069C	0	0	0	0	0	0	0	0	0	0	0	0	0	0	0	0	0	0	0	0	0	0	0	0	0	0	0	0	0	0	0	0	0	0	0	0.01	0.5	0	0	0	0	0	0	0	0	0	0	0	0
APC_G2107S	0	0	0	0	0	0	0	0	0.3	0	0	0	0	0	0	0	0	0	0	0	0	0	0	0	0	0	0	0	0	0	0	0	0	0	0	0	0	0	0	0	0	0	0	0	0	0	0	0	0
APC_G2145R	0	0	0	0	0	0	0	0	0	0	0	0	0	0	0	0	0	0	0	0	0	0	0	0	0	0.3	0	0	0.3	0	0	0	0	0	0	0	0	0	0	0	0	0	0	0.4	0	0.4	0	0	0
APC_G2227V	0	0	0	0	0	0	0	0	0	0	0	0	0	0	0	0	0	0	0	0	0	0.4	0	0.2	0	0	0	0	0	0	0	0	0	0	0	0	0	0	0	0	0	0	0	0	0	0	0	0.3	0
APC_G2235V	0	0	0	0	0	0	0	0	0	0	0	0	0	0	0	0	0	0	0	0	0	0	0	0.25	0	0.3	0.4	0.05	0.25	0	0.3	0	0.25	0	0	0	0	0	0	0	0	0	0	0	0	0	0	0	0.4
APC_G2250V	0	0	0	0	0	0	0	0	0	0	0	0	0	0	0	0	0	0	0	0	0	0	0	0.1	0	0	0	0	0	0	0	0.5	0	0	0	0	0	0	0	0	0	0	0	0	0	0	0	0	0
APC_G2293V	0	0	0	0	0	0	0	0	0	0	0	0	0	0	0.25	0	0	0	0	0	0	0	0	0	0	0	0	0	0	0	0	0	0	0	0	0	0	0	0	0	0	0	0	0	0	0	0	0	0
APC_G2360S	0.3	0	0	0	0	0	0	0	0	0	0	0	0	0	0	0	0	0	0	0	0	0	0	0.04	0.3	0	0	0	0	0	0	0	0	0	0	0	0	0	0	0	0	0	0	0	0	0.4	0	0	0
APC_G2637C	0.05	0	0	0	0	0	0	0	0	0	0	0	0	0	0	0	0	0	0	0	0	0	0	0	0	0	0	0	0	0	0	0	0	0	0.3	0	0	0	0	0	0	0	0	0	0	0	0	0	0
APC_G2709V	0	0	0	0	0	0	0	0	0	0	0	0	0	0	0	0	0	0	0	0	0	0	0	0	0	0	0.4	0	0	0	0	0	0	0.3	0	0	0	0	0	0	0	0	0	0	0	0	0	0	0
APC_G2717A	0	0	0	0	0	0	0	0	0	0	0	0	0	0	0	0	0	0	0	0	0	0.4	0	0	0	0	0.5	0	0	0	0	0	0	0	0	0	0	0.4	0.5	0	0.12	0	0	0	0	0.4	0	0	0
APC_G2775V	0	0	0	0	0	0	0	0	0	0	0	0	0	0	0	0	0	0	0	0	0	0	0	0.09	0	0	0	0	0	0	0	0	0	0	0	0	0	0	0	0	0	0	0	0	0.17	0	0	0	0
APC_G351V	0	0	0	0	0	0.25	0	0	0	0	0	0	0	0	0	0	0	0	0	0	0	0	0	0	0	0	0	0	0	0	0	0	0	0	0	0	0	0	0.25	0	0.5	0	0	0	0.5	0	0	0.4	0.02
APC_G470V	0	0	0	0	0	0	0	0	0	0	0	0	0	0	0	0	0	0	0	0	0	0	0	0	0	0	0	0.4	0	0	0	0	0.3	0	0	0	0	0	0	0	0	0	0	0	0	0	0.25	0	0
APC_G502R	0	0	0	0	0	0	0	0	0	0	0	0	0	0	0	0.4	0.09	0	0	0	0.3	0	0	0	0	0.09	0.01	0	0.12	0.2	0	0	0	0	0	0	0	0.25	0.06	0.15	0.01	0.05	0.3	0.01	0	0.15	0	0.12	0.1
APC_G502V	0	0	0	0	0	0.5	0	0	0	0	0	0	0	0	0	0.4	0.15	0	0	0	0.1	0	0	0	0	0	0.1	0	0	0.2	0	0	0	0	0	0	0.15	0.25	0.17	0.15	0.01	0.12	0.2	0.04	0	0.25	0	0.12	0.08
APC_G977C	0	0	0	0	0	0	0	0	0	0	0	0	0	0.5	0	0	0	0	0	0	0	0	0	0	0	0	0	0	0	0	0	0	0	0	0	0	0	0	0	0.3	0.17	0	0	0	0	0	0	0	0.1
APC_G998C	0	0	0	0	0	0	0	0	0	0	0	0	0	0.01	0	0	0	0.4	0	0	0	0	0	0	0	0	0	0	0	0	0	0.3	0	0	0	0	0	0	0	0	0	0	0.17	0.01	0	0	0	0	0
APC_H1119R	0	0	0	0	0	0	0	0	0	0	0	0	0	0	0	0	0	0	0	0	0	0.12	0	0	0	0	0	0	0.08	0	0.1	0	0	0	0	0	0	0	0	0	0	0	0	0	0	0	0	0	0
APC_H1490Q	0	0	0	0	0	0	0	0	0	0	0	0	0	0	0	0	0	0	0	0	0	0	0	0	0	0	0	0	0	0	0	0	0	0	0	0	0	0	0	0	0	0	0	0	0	0	0	0	0
APC_H2116Q	0	0	0	0	0	0	0	0	0.5	0	0	0	0	0	0	0	0	0	0	0	0	0	0	0	0	0	0	0	0	0	0	0	0	0	0	0	0	0	0.15	0	0	0	0	0	0.3	0	0	0	0.3
APC_H2532Y	0	0	0	0	0	0	0	0	0	0	0	0	0	0	0	0	0	0.4	0	0	0	0	0	0	0	0.4	0	0	0	0	0	0	0	0	0.4	0	0	0	0	0	0	0	0	0	0	0	0	0.4	0.25
APC_H388R	0	0	0	0	0	0	0	0	0	0	0	0	0	0	0	0	0	0	0	0	0	0	0	0.12	0	0.08	0	0	0	0	0	0	0	0	0	0	0	0	0	0	0	0	0	0	0	0	0	0	0
APC_I1055M	0	0	0	0	0	0	0	0	0	0	0	0	0	0	0	0	0.17	0.1	0	0	0	0	0	0	0	0	0	0	0	0	0	0	0	0	0	0	0.3	0	0	0.15	0.08	0	0	0	0	0	0	0.5	0.05
APC_I1254F	0	0	0	0	0	0	0	0	0	0	0	0	0	0	0	0	0	0	0	0	0	0	0	0	0	0	0	0	0	0	0	0	0	0	0	0	0	0	0	0	0.25	0	0.12	0.25	0	0.5	0	0	0
APC_I1254N	0	0	0	0	0	0	0	0	0	0	0	0	0	0	0	0	0	0	0	0	0	0	0	0	0	0	0	0	0	0	0	0	0	0	0	0	0	0	0	0	0	0	0.5	0	0	0	0	0	0
APC_I1269L	0	0	0	0	0	0	0	0	0	0	0	0	0	0	0	0	0	0	0	0	0	0	0	0	0	0	0	0	0.5	0	0	0	0	0	0	0	0.4	0	0	0.5	0.01	0	0	0	0	0	0	0	0
APC_I1287L	0	0	0.17	0	0	0	0	0	0	0.4	0	0	0	0	0	0	0	0	0	0	0	0	0	0	0	0	0	0	0	0	0	0	0	0	0	0	0	0	0	0	0	0	0	0	0	0	0.4	0	0
APC_I1524M	0	0	0	0	0	0	0	0	0	0	0	0	0	0	0	0	0	0	0	0	0	0	0	0	0	0	0	0.17	0	0	0	0	0	0	0	0	0	0	0	0	0	0	0	0	0	0	0.5	0	0.25
APC_I1524V	0	0	0	0	0	0	0	0	0	0	0	0	0	0	0	0	0	0	0	0	0	0	0	0	0	0	0	0.3	0	0	0	0	0	0	0	0	0	0	0	0	0	0	0	0	0	0	0.5	0	0.3
APC_I1557V	0	0	0	0	0	0	0	0	0	0	0	0	0	0	0	0	0	0	0	0	0	0	0	0	0	0	0	0	0	0	0	0	0	0	0	0	0	0	0	0	0	0	0	0	0	0	0	0	0
APC_I1779M	0	0	0	0	0	0	0	0	0	0	0	0	0	0	0	0	0	0	0	0	0	0	0	0	0	0	0	0.4	0	0.4	0	0	0.17	0	0.4	0.05	0	0	0	0	0	0	0	0	0	0	0	0	0
APC_I1913T	0	0	0	0	0	0	0	0	0	0	0	0	0	0	0	0	0	0	0	0	0	0	0	0	0	0	0	0	0	0	0	0	0	0	0	0	0	0	0	0	0	0	0	0	0.4	0	0	0	0.2
APC_I1918T	0	0	0	0	0	0	0	0	0	0	0	0	0	0	0	0	0	0	0	0	0	0	0	0	0	0	0	0	0	0	0	0	0	0	0	0	0	0	0	0	0	0	0	0	0	0	0	0	0
APC_I2515V	0	0	0	0	0	0	0.5	0	0	0	0	0	0	0	0	0	0	0	0	0	0	0.01	0	0	0	0	0	0	0	0	0	0	0	0	0	0	0	0	0	0	0	0	0	0	0	0	0	0	0
APC_I2541V	0	0	0	0	0	0	0	0	0	0	0	0	0	0	0	0	0	0	0	0	0	0	0	0	0	0	0	0	0.5	0	0	0	0	0	0	0	0	0	0	0	0	0	0	0	0	0	0	0	0
APC_I413M	0	0	0	0	0	0	0	0	0	0	0	0	0	0.3	0	0	0	0	0.03	0.25	0.03	0.4	0	0	0	0	0	0.4	0	0	0	0	0.5	0	0.15	0	0	0.5	0.03	0	0	0	0.01	0	0	0	0	0	0
APC_I718S	0	0	0	0.25	0	0	0	0	0	0	0	0	0	0	0	0	0	0	0.12	0.4	0.06	0.25	0	0	0	0	0	0.3	0	0	0	0.3	0	0	0	0.07	0	0.3	0	0	0.4	0	0	0	0.2	0	0	0	0
APC_I887F	0	0	0	0	0.5	0	0	0	0	0	0	0	0	0	0.06	0	0	0	0.5	0	0	0	0	0	0	0	0	0	0	0	0.25	0.01	0	0.01	0	0	0	0	0.5	0	0	0	0	0	0	0	0	0	0
APC_K1088T	0.17	0	0	0	0	0	0	0	0	0	0	0	0	0	0	0	0	0	0	0	0	0	0	0	0	0	0.4	0	0	0	0	0	0.4	0	0	0	0	0	0	0	0	0	0	0.3	0.4	0	0	0	0
APC_K1250N	0	0	0	0	0	0	0	0	0	0	0	0	0	0	0	0	0	0	0	0	0	0	0	0	0	0	0	0	0	0	0	0	0	0	0	0	0	0	0	0	0	0	0	0	0	0	0	0	0
APC_K1777R	0	0	0	0	0	0	0	0	0	0	0	0	0	0	0	0	0	0	0	0	0	0	0	0	0	0	0	0	0	0.12	0	0	0.4	0	0.4	0.05	0	0	0	0	0	0	0	0	0	0	0	0	0
APC_K1929E	0	0	0	0	0	0	0	0	0	0	0	0	0	0	0	0	0	0	0	0	0	0	0	0	0	0	0	0	0	0.4	0	0	0	0	0	0	0	0	0	0	0	0	0	0	0	0	0	0	0
APC_K2052N	0	0	0	0	0	0	0	0	0	0	0	0	0	0	0	0	0	0	0	0	0	0	0	0.1	0	0	0	0	0	0	0	0	0	0	0	0	0	0.03	0	0	0	0	0	0	0	0	0	0	0
APC_K2189R	0	0	0	0	0	0	0	0	0	0	0	0	0	0	0	0	0	0	0	0	0	0	0	0	0	0	0	0	0	0	0	0	0	0	0	0	0	0	0	0	0	0	0.2	0	0	0	0	0	0
APC_K2192T	0	0	0	0	0	0	0	0	0	0	0	0	0	0	0	0	0	0	0	0	0	0	0	0	0	0	0	0	0	0	0	0	0	0	0	0	0	0	0	0	0	0	0.25	0	0	0	0	0	0
APC_K2585I	0	0	0	0	0	0	0	0	0	0	0	0	0	0	0	0	0	0	0	0	0	0	0	0	0	0	0	0	0	0	0	0	0	0	0	0	0	0	0	0	0	0	0	0	0	0	0	0	0
APC_K2815R	0	0	0	0	0	0	0	0	0	0	0	0	0	0	0	0	0	0	0	0	0	0	0	0	0	0	0	0	0	0	0	0	0	0	0	0	0	0	0	0	0	0	0	0	0	0	0	0	0
APC_K49T	0	0	0.4	0.12	0.25	0	0	0.4	0.3	0	0	0	0	0	0	0	0	0	0	0	0	0	0	0	0	0	0	0	0	0	0	0	0	0	0	0	0	0.4	0.06	0	0	0	0	0	0	0	0	0	0
APC_K561N	0	0	0	0	0	0	0	0	0	0	0	0	0	0	0	0	0	0	0	0	0	0.4	0	0	0	0	0	0	0.09	0	0.5	0	0	0	0	0	0	0	0	0	0	0	0	0	0	0	0	0	0
APC_K581T	0	0	0	0	0	0	0	0	0	0	0	0	0	0	0	0	0	0	0	0	0	0	0	0	0	0	0	0	0	0	0	0	0	0	0	0	0	0	0	0	0	0	0	0	0	0	0.5	0	0
APC_K603E	0	0	0	0	0	0	0	0	0	0	0	0	0	0	0	0	0	0	0	0	0	0	0	0	0	0	0	0	0	0	0	0	0	0	0	0	0	0	0	0	0	0	0	0	0	0	0	0	0
APC_K670T	0	0	0	0	0	0	0	0	0	0	0	0	0	0	0	0	0	0	0	0	0	0	0	0	0	0	0.5	0	0	0.5	0	0	0	0	0	0	0	0	0.15	0	0.15	0	0	0.17	0.08	0	0	0	0.2
APC_K993Q	0	0	0	0	0	0	0	0	0	0	0	0	0	0	0	0	0	0	0	0	0.4	0	0.4	0	0.09	0	0	0	0	0.5	0	0	0	0	0	0	0	0	0	0	0	0.17	0.03	0.02	0	0	0	0	0
APC_L1029I	0	0	0	0	0	0	0	0	0	0	0	0	0	0	0	0	0	0	0	0	0	0	0	0	0	0	0	0	0	0	0	0	0	0	0	0	0	0	0	0	0	0	0	0	0	0	0	0	0
APC_L1036C	0	0	0	0	0	0	0	0	0	0	0	0	0	0	0	0	0	0	0	0	0	0	0	0	0	0	0	0	0	0	0	0	0	0	0	0	0	0	0	0	0	0	0	0	0	0	0	0	0
APC_L1036W	0	0	0	0	0	0	0	0	0	0	0	0	0	0	0	0	0	0	0	0	0	0	0	0	0	0	0	0	0	0	0	0	0	0	0	0	0	0	0	0	0	0	0	0	0	0	0	0	0
APC_L1277V	0	0	0	0	0	0	0	0	0	0	0	0	0	0	0	0	0	0	0	0	0	0	0	0	0	0	0	0	0	0	0	0	0	0	0	0	0	0	0	0.5	0.25	0	0	0	0	0	0	0	0
APC_L1382F	0	0.01	0.01	0.01	0.15	0.06	0.5	0.03	0.12	0.01	0.03	0.09	0	0	0	0.09	0.25	0.12	0.4	0	0.4	0.25	0.17	0	0	0	0	0.4	0	0.04	0	0	0.5	0	0	0	0.01	0.04	0.05	0	0.04	0	0.17	0.12	0.1	0	0	0	0.02
APC_L1393I	0	0	0	0	0	0	0	0	0	0	0	0	0	0	0.25	0	0	0	0	0	0.3	0	0	0	0	0.5	0	0	0	0	0.17	0	0	0	0	0	0	0	0	0	0	0	0	0.25	0	0	0	0	0
APC_L1482I	0	0	0	0	0	0	0	0	0	0	0.5	0	0	0	0	0	0	0	0	0	0	0.4	0	0	0	0	0	0	0	0	0	0	0	0	0	0	0	0	0	0	0	0	0	0	0	0	0	0	0
APC_L1489I	0	0	0	0	0	0	0	0	0	0	0.4	0	0	0	0	0	0	0	0	0	0	0	0	0	0	0	0	0	0	0	0	0	0	0	0	0	0	0	0	0	0	0	0	0	0	0	0	0	0
APC_L1563I	0	0	0	0	0	0	0	0	0	0	0	0	0	0	0	0	0	0	0	0	0	0	0	0	0	0	0	0	0	0	0	0	0	0	0	0	0	0	0	0	0	0	0	0	0	0	0	0	0
APC_L1927F	0	0	0	0	0	0	0	0	0	0	0	0	0	0	0	0	0	0	0.5	0	0	0	0	0	0	0	0	0	0	0.17	0	0	0	0	0	0	0	0.5	0.05	0	0	0	0.4	0	0	0	0	0	0
APC_L2078V	0	0	0	0	0	0	0	0	0	0.3	0	0	0	0	0	0	0	0	0	0	0	0	0	0	0	0	0	0	0	0	0	0	0	0	0	0	0	0	0	0	0	0	0	0	0	0	0	0	0
APC_L2168I	0	0	0	0	0	0	0	0	0	0	0	0	0	0	0	0	0	0	0	0	0	0	0	0.3	0	0	0	0	0	0	0	0	0	0	0	0	0	0	0	0	0	0	0	0	0	0	0	0	0
APC_L2198F	0	0	0	0	0	0	0	0	0	0	0	0	0	0	0	0	0	0	0	0	0	0	0	0.5	0	0.4	0	0	0	0	0	0	0	0	0	0	0	0	0	0	0	0	0	0	0	0	0	0	0
APC_L2253F	0	0	0	0	0	0	0	0	0	0	0	0	0	0	0	0	0	0	0	0	0	0.4	0	0.04	0	0	0	0	0	0	0	0	0	0	0	0	0	0	0	0	0	0	0	0	0	0	0	0	0
APC_L2253I	0	0	0	0	0	0	0	0	0	0	0	0	0	0	0	0	0	0	0	0	0	0	0	0.15	0	0	0	0	0	0	0	0	0	0	0	0	0	0	0	0	0	0	0	0	0	0	0	0	0
APC_L22I	0	0	0	0	0	0	0	0	0	0	0	0	0	0	0	0	0	0	0	0	0	0.4	0	0.04	0	0	0	0	0	0	0	0	0	0	0	0	0	0	0	0	0	0	0	0	0	0	0	0	0
APC_L234R	0	0	0	0	0	0	0	0	0	0	0	0	0	0	0	0	0	0	0	0	0	0	0	0	0	0	0	0	0	0	0	0	0	0	0	0	0	0	0.5	0	0.17	0	0	0.3	0	0	0	0	0.3
APC_L2401P	0	0	0	0	0	0	0	0	0	0	0	0	0	0	0	0	0	0	0	0	0	0	0	0	0	0	0	0	0	0	0	0	0	0	0	0	0	0	0	0	0	0	0	0	0	0	0	0	0
APC_L2456F	0	0	0	0	0	0	0	0	0	0	0	0	0	0	0	0	0	0	0	0	0	0	0	0	0	0	0.3	0.05	0	0	0	0	0	0	0	0	0	0.2	0	0	0	0	0	0.01	0	0	0	0	0.1
APC_L2511I	0	0	0	0	0	0	0	0	0	0	0	0	0	0	0	0	0	0	0	0	0	0	0	0	0	0	0	0	0	0	0	0	0	0	0	0	0	0	0	0	0	0	0	0	0	0	0	0	0
APC_L2574I	0	0	0	0	0	0	0	0	0	0	0	0	0	0	0	0	0	0	0	0	0	0	0	0	0	0	0	0	0	0	0	0	0	0	0	0	0	0	0	0	0	0	0	0	0	0	0	0	0
APC_L2574V	0	0	0	0	0	0	0	0	0	0	0	0	0	0	0	0	0	0	0	0	0	0	0	0	0	0	0	0	0	0	0	0	0	0	0	0	0	0	0	0	0	0	0	0	0	0	0	0	0
APC_L356F	0	0	0	0	0	0.25	0.15	0	0	0	0.07	0	0	0	0	0	0.4	0.4	0	0	0	0	0	0	0	0	0	0.5	0	0	0	0	0	0	0	0	0	0	0	0	0	0	0	0.15	0	0	0	0	0.5
APC_L409I	0	0	0	0	0	0.4	0	0	0	0	0	0	0	0	0	0	0	0	0.02	0.15	0.04	0.15	0	0	0	0	0.08	0.12	0	0	0	0	0	0	0.4	0	0	0	0	0	0	0	0.07	0	0.4	0	0.5	0.5	0.06
APC_L409V	0	0	0	0	0	0.4	0	0	0	0	0	0	0	0	0	0	0	0	0.01	0.06	0.02	0.04	0	0	0	0	0.15	0.15	0	0.3	0	0	0	0	0.25	0	0	0	0	0	0	0	0.09	0	0.5	0	0.4	0	0.08
APC_L508F	0	0	0	0	0	0	0	0	0	0	0	0	0	0	0.3	0.5	0.5	0	0	0	0	0	0	0	0	0	0.08	0	0	0.05	0.03	0	0.12	0	0	0	0	0	0.25	0	0	0.5	0.17	0.25	0	0	0	0	0
APC_L529I	0	0	0	0.5	0	0	0	0.25	0.5	0.5	0	0	0	0	0	0	0	0	0	0	0	0	0	0	0	0	0	0	0	0	0	0	0	0	0	0	0	0.4	0.02	0	0	0	0	0	0	0	0	0.4	0
APC_L592V	0.5	0.5	0.3	0.01	0.15	0.2	0.25	0.4	0.5	0.06	0.15	0.17	0	0	0	0	0	0	0	0	0	0	0	0	0	0	0.3	0.4	0	0	0	0	0	0.06	0	0	0	0	0	0	0	0	0	0	0	0	0	0	0
APC_L595F	0	0	0	0	0	0.25	0	0.25	0.4	0.5	0	0	0	0.4	0	0.15	0	0.2	0	0	0.2	0.5	0	0	0	0	0.07	0.4	0	0	0	0	0	0	0	0	0	0	0	0	0	0	0	0	0	0	0	0	0
APC_L620V	0	0	0.3	0.08	0.08	0	0	0.3	0.5	0	0	0.5	0	0	0	0	0	0	0	0	0	0	0.2	0	0	0	0	0	0.4	0	0.12	0	0	0	0.4	0	0	0	0	0	0	0	0	0	0	0	0	0	0
APC_L662V	0	0	0	0	0	0	0	0	0	0	0	0	0	0	0	0	0	0	0	0	0	0	0	0	0	0	0	0	0	0	0	0	0	0	0	0	0	0	0	0	0	0	0	0	0	0	0	0	0.5
APC_L729F	0.25	0	0	0	0	0	0	0	0	0	0	0	0.5	0	0	0	0	0	0.5	0	0	0	0.05	0	0.15	0.04	0	0	0.5	0	0	0	0.4	0	0	0	0	0.03	0.15	0	0	0	0.01	0.04	0	0	0	0	0
APC_L75R	0	0	0	0	0	0	0	0	0	0	0	0	0	0	0	0	0	0	0	0	0	0	0	0	0	0	0	0	0.3	0	0	0	0	0	0	0	0	0	0.3	0	0	0	0	0	0	0	0	0	0
APC_L779F	0	0	0	0	0	0	0	0	0	0	0	0	0	0	0	0	0	0	0.01	0.02	0.03	0.12	0	0	0	0	0	0	0.4	0.25	0	0	0.2	0	0	0	0	0	0	0	0	0	0	0	0	0	0	0	0
APC_L852S	0	0	0	0	0	0	0	0	0	0	0	0	0	0	0	0	0	0	0	0	0	0	0	0	0	0	0	0	0	0	0	0	0	0	0	0	0	0	0	0	0	0	0	0	0	0.4	0	0	0
APC_M1014T	0.4	0	0	0	0	0	0	0	0	0	0	0	0	0	0	0	0	0	0	0	0	0	0	0	0	0	0	0	0	0	0	0	0	0	0	0	0	0	0	0	0	0	0	0	0.4	0	0	0	0
APC_M1211V	0	0	0	0	0	0	0	0	0	0	0	0	0	0	0	0	0	0	0	0	0	0	0	0	0	0	0	0	0	0	0	0	0	0	0	0	0	0	0	0	0	0	0	0	0.3	0	0	0	0
APC_M1583V	0	0	0	0	0	0	0	0	0	0	0	0	0	0	0.5	0	0	0	0	0	0	0	0	0	0	0	0	0	0	0	0	0	0	0	0	0	0	0	0	0	0	0	0	0	0	0	0	0	0
APC_M44V	0	0	0	0	0.4	0	0	0	0	0	0	0	0	0	0.4	0	0	0	0	0	0	0	0	0	0	0	0	0	0	0	0	0	0	0	0	0	0	0	0	0	0	0	0	0	0	0	0	0	0
APC_M706I	0	0	0	0	0	0	0	0	0	0	0	0	0.25	0	0	0	0	0	0	0	0	0	0	0	0	0	0	0	0	0	0	0	0	0	0	0	0	0	0	0	0	0	0	0	0	0	0	0	0
APC_N1124I	0	0	0	0	0	0	0	0	0	0	0	0	0	0.5	0	0	0	0	0	0	0	0	0	0	0	0	0	0	0	0	0	0	0	0	0	0	0	0	0	0	0	0	0	0	0.5	0	0	0	0
APC_N1161K	0	0	0	0	0	0	0	0	0	0	0	0	0	0	0	0	0	0	0	0	0	0	0	0	0	0	0	0	0	0	0	0	0	0	0.17	0	0	0	0	0	0	0	0	0	0	0	0	0	0
APC_N125S	0	0	0	0	0	0	0	0	0	0	0	0	0	0	0	0	0	0	0	0	0	0	0	0	0	0	0	0	0	0	0	0	0	0	0	0	0.25	0.3	0	0	0	0	0	0	0	0	0	0	0
APC_N1808T	0	0	0	0	0	0	0	0	0	0	0	0	0	0	0	0	0	0	0	0	0	0	0	0	0	0	0	0	0	0	0	0	0	0	0	0	0	0	0	0	0	0	0	0	0.4	0	0	0	0
APC_N2024K	0	0	0	0	0	0	0	0	0	0	0	0	0	0	0	0	0	0	0	0	0	0	0	0	0	0	0.25	0	0	0	0	0	0	0	0	0	0	0	0	0.3	0.07	0	0	0	0	0.1	0	0	0
APC_N2624D	0.5	0	0	0	0	0	0	0	0	0	0	0	0	0	0	0	0	0	0	0	0	0	0	0	0	0	0	0	0	0	0	0	0	0	0	0	0	0	0	0	0	0	0	0	0	0	0	0	0
APC_N270S	0	0	0	0	0	0	0	0	0	0	0	0	0	0	0	0	0	0	0	0	0	0	0	0	0	0	0	0	0	0	0	0	0	0	0	0	0	0	0	0	0	0	0	0	0	0	0	0	0
APC_N2752D	0	0	0	0	0	0	0	0	0	0	0	0	0	0	0	0	0	0	0	0	0	0	0	0	0	0	0	0	0	0	0	0	0	0	0	0	0	0	0	0	0	0	0	0	0	0	0	0	0
APC_N30K	0	0	0	0	0	0	0	0	0	0	0	0	0	0	0	0	0	0	0	0	0	0	0	0	0	0	0	0	0	0	0	0	0	0	0	0	0	0	0	0.15	0	0	0	0	0	0	0	0	0
APC_N32S	0	0	0	0	0	0	0	0	0	0	0	0	0	0	0	0	0	0	0	0	0	0	0	0	0	0	0	0	0	0	0	0	0	0	0	0	0	0	0	0.5	0	0	0	0	0	0	0	0	0
APC_N550H	0	0	0	0	0	0	0	0	0	0	0	0	0	0	0	0	0	0	0	0	0.5	0	0	0	0	0.12	0	0.25	0.4	0.4	0	0	0	0	0	0	0	0	0	0	0.4	0	0	0	0	0.01	0	0	0
APC_N741S	0	0	0	0	0	0	0	0	0	0	0	0	0	0	0	0	0	0	0	0	0	0	0	0.2	0	0	0	0.2	0	0	0	0	0	0	0	0.05	0	0	0	0	0	0	0.12	0.08	0	0	0	0	0
APC_N778S	0	0	0	0	0	0	0	0	0	0	0	0	0	0.5	0	0	0	0	0.01	0.08	0.15	0.25	0	0	0	0	0	0	0	0	0	0.02	0.17	0	0	0	0	0	0	0.1	0.3	0	0	0	0	0	0	0	0
APC_N869S	0	0	0	0	0	0	0	0	0	0	0	0	0	0	0	0	0	0	0	0	0	0	0	0	0	0	0	0	0	0	0	0	0	0	0	0	0	0	0	0	0	0	0	0	0.4	0	0	0	0
APC_P1076L	0	0	0	0	0	0	0	0	0	0	0	0	0	0	0	0	0	0	0	0	0	0	0	0	0	0	0	0	0	0	0	0	0.5	0	0.5	0	0	0	0	0	0	0.2	0.4	0.09	0	0	0.5	0	0
APC_P1159L	0	0	0	0	0	0	0	0	0	0	0	0	0.5	0	0	0	0	0	0.5	0	0.25	0	0	0	0.17	0	0	0	0	0	0	0	0	0	0.05	0	0	0	0.4	0	0	0	0.5	0.17	0	0	0.4	0	0
APC_P1233Q	0	0	0	0	0	0	0	0	0	0	0	0	0	0	0	0	0	0	0	0	0	0	0	0	0	0	0	0	0	0	0	0	0	0	0	0	0	0	0	0	0	0	0	0	0.5	0	0	0	0
APC_P1268A	0	0	0	0	0	0	0	0	0	0	0	0	0	0	0	0	0	0	0	0	0	0	0	0	0	0	0	0	0.2	0	0.5	0.5	0	0	0	0	0	0	0	0	0	0	0	0	0	0	0	0	0
APC_P1319L	0	0	0	0	0.07	0	0.4	0	0	0.4	0	0.4	0	0	0	0	0	0	0	0	0	0	0	0	0	0	0	0	0	0	0	0	0	0	0	0	0	0	0	0	0	0	0	0	0	0	0	0	0
APC_P1319S	0	0	0	0	0	0	0	0	0	0	0	0	0	0	0	0	0	0	0	0	0	0	0	0	0	0	0	0	0	0	0	0	0	0	0	0	0	0	0	0	0	0	0	0	0	0	0	0	0
APC_P1330L	0	0	0	0	0	0	0	0	0	0	0	0	0	0	0	0	0	0	0.5	0	0	0	0	0	0	0	0	0	0	0	0	0.2	0	0	0	0	0.02	0.04	0.17	0	0	0	0	0	0	0	0	0	0
APC_P1361S	0	0	0	0	0	0	0	0	0	0	0	0	0	0	0.4	0	0	0	0	0	0	0	0	0	0	0	0	0	0	0	0	0	0	0	0	0	0	0	0	0	0	0	0	0	0	0	0	0	0
APC_P1381S	0	0	0	0	0	0	0	0	0	0	0	0	0	0.4	0	0.4	0	0.25	0.4	0.12	0.3	0.25	0.15	0	0	0	0	0	0	0.07	0	0	0	0	0.25	0	0	0	0.03	0.01	0.12	0.4	0.07	0	0.02	0.25	0	0	0
APC_P1432S	0	0	0	0	0	0	0	0	0	0	0	0	0.3	0	0.3	0	0	0	0	0	0	0	0	0	0	0	0	0	0	0	0	0	0	0	0	0	0	0	0	0	0	0	0	0	0	0	0	0	0
APC_P1442H	0	0	0	0	0	0	0	0	0	0	0	0	0	0.5	0	0	0	0	0	0	0	0	0	0.25	0	0	0	0	0	0	0	0	0.5	0	0	0	0	0	0	0	0	0	0	0	0	0	0	0	0
APC_P1483S	0.17	0	0.12	0	0	0	0	0	0	0	0	0.4	0	0	0	0	0	0	0	0	0	0	0	0	0	0	0	0	0	0	0	0	0	0	0	0	0	0	0	0	0	0	0	0	0	0	0	0	0
APC_P1526S	0	0	0	0	0	0	0	0	0	0	0	0	0	0	0	0	0	0	0	0	0	0	0	0	0	0	0	0	0	0	0	0	0	0	0	0	0	0	0	0	0	0	0	0	0	0	0	0	0
APC_P1527L	0	0	0	0	0	0	0	0	0	0	0	0	0	0	0	0	0	0	0	0	0	0.5	0	0	0	0	0	0	0	0	0	0	0	0	0	0	0	0.5	0	0.05	0.02	0	0	0	0	0	0	0	0
APC_P1604L	0	0	0	0	0	0	0	0	0	0	0	0	0.3	0	0	0	0	0	0	0	0.4	0.3	0	0.4	0	0	0	0	0	0.3	0	0	0.07	0	0	0	0	0	0	0	0.25	0	0	0	0	0	0	0	0
APC_P1613H	0	0	0	0	0	0	0	0	0	0	0	0	0	0	0	0	0	0	0.25	0	0	0	0	0	0.5	0	0	0.08	0	0	0	0	0.4	0	0	0	0	0	0	0	0	0	0	0.09	0	0	0	0	0.5
APC_P1619L	0	0	0	0	0	0	0.4	0	0	0	0.3	0	0	0	0	0	0	0	0	0	0	0	0	0	0	0	0	0	0	0	0	0	0	0	0	0	0	0	0.25	0	0	0	0	0	0	0	0	0	0
APC_P1634L	0	0.4	0	0	0.4	0	0.15	0.5	0.5	0.25	0.25	0.08	0	0	0	0	0	0	0	0	0	0.2	0	0	0	0	0	0	0.25	0	0.15	0	0.17	0	0	0	0	0	0.4	0	0	0	0	0	0	0	0	0	0
APC_P1760R	0	0	0	0	0	0	0	0	0	0	0	0	0	0	0	0	0	0	0	0	0	0	0	0	0	0	0	0	0	0	0.4	0	0	0	0	0	0	0	0	0	0	0	0	0	0	0	0	0	0
APC_P1917L	0	0	0	0	0	0	0	0	0	0	0	0	0	0	0	0	0	0	0	0	0	0	0	0	0	0	0.5	0	0	0	0	0	0	0	0	0	0	0	0	0	0	0	0	0	0	0.5	0	0	0
APC_P1960L	0	0	0	0	0	0	0	0	0	0	0	0	0	0	0	0	0	0	0	0	0	0	0	0	0	0	0	0	0	0	0	0	0	0	0	0	0	0	0	0	0	0	0	0	0	0	0	0	0
APC_P2009L	0	0	0	0	0	0	0	0	0	0	0	0	0	0	0	0	0	0	0	0	0	0	0	0	0	0	0	0	0	0	0	0	0	0	0	0.01	0	0	0.5	0	0	0	0	0	0	0.5	0	0	0
APC_P2009R	0	0	0	0	0	0	0	0	0	0	0	0	0	0	0	0	0	0	0	0	0	0	0	0	0	0	0	0	0	0	0	0	0	0	0	0	0	0	0	0	0	0	0	0	0	0	0	0	0
APC_P2170T	0	0	0	0	0	0	0	0	0	0	0	0	0	0	0	0	0	0	0	0	0	0	0	0	0	0	0	0	0	0	0	0	0	0	0	0	0	0	0	0	0	0	0	0	0.5	0	0	0	0
APC_P2216S	0	0.4	0	0	0.4	0	0.4	0.2	0.06	0.4	0.07	0	0	0	0	0	0	0	0.5	0	0	0	0	0	0	0	0	0	0	0	0	0	0	0	0	0	0	0	0.07	0	0	0	0	0.5	0.5	0.4	0	0	0
APC_P2234S	0	0	0	0.25	0	0.5	0	0	0	0	0	0	0	0	0	0	0	0	0	0	0	0	0	0	0	0	0	0.04	0	0	0.4	0	0.12	0	0	0	0	0	0	0	0	0	0	0	0	0.2	0	0	0.5
APC_P2245H	0	0	0	0	0	0	0	0	0	0	0	0	0.5	0	0.03	0	0	0	0	0	0	0.08	0	0	0	0	0	0.4	0	0.17	0	0	0.4	0	0	0	0	0	0	0	0	0	0	0	0.4	0	0	0	0
APC_P2324H	0	0	0	0	0	0	0	0	0	0	0	0	0	0	0	0	0	0	0	0	0	0	0	0	0	0	0	0	0	0	0	0	0	0	0	0	0	0	0	0	0	0	0	0.4	0	0	0	0	0
APC_P2346S	0	0	0	0	0	0	0	0	0	0	0	0	0	0	0	0	0	0	0	0	0	0	0	0.5	0	0	0	0	0	0	0	0	0	0	0	0	0	0	0	0	0	0	0	0	0	0	0	0	0
APC_P2474L	0	0	0	0	0	0	0	0	0	0	0	0	0	0	0	0	0	0	0	0	0	0	0	0.12	0	0	0	0	0	0	0	0	0	0	0	0.04	0.12	0.06	0	0	0	0	0	0	0.5	0	0	0	0
APC_P2486S	0	0	0	0	0	0	0	0	0	0	0	0	0	0	0	0	0	0	0.5	0	0	0	0	0	0	0	0	0	0	0	0	0	0.17	0	0	0	0	0	0	0	0	0	0	0	0	0.3	0	0	0
APC_P2508L	0	0.5	0	0	0.12	0.5	0.06	0.3	0.3	0.15	0.1	0.5	0	0	0	0	0	0	0	0	0	0	0	0	0	0	0	0	0	0	0	0	0	0	0	0	0	0	0	0	0	0	0	0	0	0	0	0	0
APC_P2509S	0	0	0	0	0	0	0	0	0	0	0	0	0	0	0	0	0	0	0	0	0	0	0	0	0	0	0	0	0	0	0	0	0	0	0	0	0	0	0	0	0	0	0	0	0	0	0	0	0
APC_P2540S	0	0	0	0	0	0	0	0	0	0	0	0	0.2	0	0.3	0	0	0	0	0	0	0	0	0	0	0	0	0	0	0	0	0	0	0	0	0	0	0	0	0	0	0	0	0	0	0.04	0	0	0
APC_P2745L	0	0	0	0	0	0	0	0	0	0	0	0	0	0	0	0	0	0	0.12	0	0	0	0	0	0	0	0	0	0	0	0	0	0	0	0	0	0	0	0	0	0	0	0	0	0	0	0	0	0
APC_P2761L	0	0	0	0	0	0	0	0	0	0	0	0	0	0	0	0	0	0	0	0	0	0	0	0	0	0	0	0	0	0	0	0	0	0	0	0	0	0	0	0	0	0	0	0	0	0.4	0	0	0
APC_P2783L	0	0	0	0	0	0	0	0	0	0	0	0	0	0	0	0	0	0	0	0.12	0.05	0.5	0	0	0.5	0.25	0	0	0.3	0.17	0	0	0	0	0	0	0	0	0	0	0.3	0	0	0	0	0.5	0	0	0
APC_P2808A	0	0	0	0	0	0	0	0	0	0	0	0	0	0	0	0	0	0	0	0	0	0	0	0	0	0	0	0	0	0	0.5	0	0	0	0	0.07	0	0	0	0	0	0	0	0	0	0	0	0	0
APC_P439L	0	0.4	0.02	0.4	0	0	0	0.09	0.15	0.05	0.5	0.15	0	0	0	0	0	0	0	0	0	0	0	0	0	0	0	0	0	0	0	0.4	0	0	0	0	0	0	0	0	0	0	0	0	0	0	0	0	0
APC_P745H	0	0	0	0	0	0	0	0	0	0	0	0	0	0	0	0	0	0	0	0	0	0	0	0.17	0	0	0	0.3	0	0	0	0	0	0	0	0.2	0.04	0	0	0	0	0	0.3	0	0.15	0	0	0	0
APC_P750S	0	0	0	0	0	0	0	0	0	0	0	0	0.17	0	0.15	0	0	0	0	0	0	0	0	0	0	0.3	0	0	0	0	0	0	0	0	0	0.06	0	0	0	0	0	0	0	0	0	0	0	0	0
APC_P83H	0	0	0	0	0	0	0	0	0	0	0	0	0	0	0	0	0	0	0	0	0	0	0	0	0	0	0	0	0	0	0	0	0	0	0	0	0	0	0	0	0	0	0	0	0	0	0	0	0
APC_P865S	0	0	0	0	0	0	0	0	0	0	0	0	0	0	0	0	0	0	0	0	0	0	0	0	0	0	0	0	0	0	0	0	0	0	0	0	0	0	0	0	0	0	0	0	0.15	0	0	0	0
APC_P981L	0	0	0	0	0	0	0	0	0	0	0	0	0	0	0	0	0	0	0.5	0	0	0	0	0	0	0	0	0	0	0	0	0	0	0	0	0	0	0.1	0.03	0	0	0.4	0.25	0.05	0	0	0	0	0.15
APC_P981S	0	0	0	0	0	0	0	0	0	0	0	0	0	0	0	0	0	0	0	0	0	0	0	0	0	0	0	0	0	0	0	0	0	0	0	0	0	0.17	0.01	0	0	0.15	0.09	0.03	0	0	0	0	0.12
APC_Q1041E	0	0	0	0	0	0	0	0	0	0	0	0	0	0	0	0	0	0	0	0	0	0	0	0	0	0	0	0	0	0	0	0	0	0	0	0	0	0	0	0	0	0	0	0	0	0	0	0	0
APC_Q1367E	0	0	0	0	0	0	0	0	0	0	0	0	0	0	0	0	0	0	0	0	0	0	0	0	0	0	0	0	0	0	0	0	0	0	0	0.4	0	0	0	0	0	0	0	0	0	0	0	0	0
APC_Q1406H	0	0	0	0	0	0	0	0	0	0	0	0	0	0	0	0	0	0	0	0	0	0	0	0	0	0	0	0	0	0	0	0	0	0	0	0	0	0	0	0	0	0	0	0	0.3	0	0	0	0
APC_Q1406R	0	0	0	0	0	0	0	0	0	0	0	0	0	0	0	0	0	0	0	0	0	0	0	0	0	0	0	0	0	0	0	0	0	0	0	0	0	0	0	0	0	0	0	0	0	0	0	0	0
APC_Q1429R	0	0	0	0	0	0	0	0	0	0	0	0	0.04	0	0.06	0	0	0	0	0	0	0	0	0.02	0	0	0	0.06	0	0	0	0	0.3	0	0	0.1	0	0	0	0	0	0	0	0	0.5	0	0	0	0
APC_Q1596H	0	0	0	0	0	0	0	0	0	0	0	0	0	0	0	0	0	0	0	0	0	0	0	0.17	0	0	0	0	0	0	0	0	0	0	0	0.06	0	0	0	0	0	0	0	0	0	0	0	0	0
APC_Q1627K	0	0	0	0	0	0	0	0	0	0	0	0	0	0	0	0	0	0	0	0	0	0	0	0	0	0	0	0	0	0	0	0	0	0	0	0	0	0	0.25	0	0	0.5	0	0.04	0	0	0	0	0
APC_Q1749K	0	0	0	0	0	0	0	0.5	0	0	0	0.3	0	0	0	0	0	0	0	0	0	0	0	0.5	0	0	0	0	0	0	0	0	0	0	0	0	0	0	0	0	0	0	0	0	0	0	0	0	0
APC_Q1922H	0	0	0	0	0	0	0	0	0	0	0	0	0	0	0	0	0	0	0	0	0	0	0	0	0	0	0	0	0	0.4	0	0	0	0	0	0	0	0	0	0	0	0	0	0	0	0	0	0	0
APC_Q1952H	0	0	0	0	0	0	0	0	0	0	0	0	0	0	0	0	0	0	0	0	0.4	0	0	0	0	0	0	0	0	0	0	0	0	0	0	0	0	0.5	0	0	0	0	0	0	0	0	0.4	0	0
APC_Q2105K	0	0	0	0	0	0	0	0	0	0	0	0	0	0	0	0	0	0	0	0	0	0	0	0	0	0	0	0	0	0	0	0	0	0	0	0	0	0	0.25	0	0	0	0	0	0	0	0	0	0
APC_Q2154E	0	0	0	0	0	0	0	0	0	0	0	0	0	0	0	0	0	0	0	0	0	0	0	0	0	0	0	0	0	0	0	0	0	0	0	0	0	0	0	0	0	0	0	0	0	0	0	0	0
APC_Q236H	0	0	0	0	0	0	0	0	0	0	0	0	0	0	0	0	0	0	0	0	0	0	0	0	0	0	0	0	0	0	0.4	0	0	0	0	0	0	0	0	0	0	0	0	0.3	0	0	0	0	0.07
APC_Q2372H	0	0	0	0	0	0	0	0	0	0	0	0	0.4	0	0	0	0	0	0	0	0	0	0	0	0	0	0	0	0	0	0	0	0.5	0	0	0	0	0	0	0	0	0	0	0	0.25	0	0	0	0
APC_Q2372P	0	0	0	0	0	0	0	0	0	0	0	0	0	0	0	0	0	0	0	0	0	0	0	0	0	0	0	0.4	0	0	0	0	0.5	0	0	0	0	0	0	0	0	0	0.15	0	0	0	0	0	0
APC_Q2376H	0	0	0	0	0	0	0	0	0	0	0	0	0.5	0	0	0	0	0	0	0	0	0	0	0	0	0	0	0	0	0	0	0	0	0	0	0	0	0	0.06	0.4	0	0	0	0	0.4	0	0	0	0
APC_Q2403H	0	0	0	0	0	0	0	0	0	0	0	0	0	0	0	0	0	0	0	0	0	0	0	0	0	0	0	0	0	0	0	0	0	0	0	0	0	0	0	0	0	0	0	0	0.12	0	0	0	0
APC_Q260H	0	0	0	0	0	0	0	0	0	0	0	0	0	0	0	0	0	0	0	0	0	0	0	0	0	0	0	0	0	0	0	0	0	0	0	0	0	0	0	0	0	0	0	0	0	0	0	0	0
APC_Q2804P	0	0	0	0	0	0	0	0	0	0	0	0	0	0	0	0	0	0	0	0	0	0	0	0.4	0	0	0	0	0	0	0	0	0	0	0	0.08	0	0	0	0	0	0	0	0	0	0	0	0	0
APC_Q695H	0	0	0	0	0	0	0	0	0	0	0	0	0	0	0	0	0	0	0	0	0	0	0	0	0	0	0	0	0	0	0	0	0	0	0	0	0	0.5	0	0	0	0	0	0	0	0	0	0	0
APC_R1105Q	0	0	0	0	0	0	0	0	0	0	0	0	0	0	0	0	0	0	0	0	0	0.4	0	0	0	0	0	0	0	0	0	0	0	0	0	0	0	0	0	0	0	0	0	0	0	0	0	0	0
APC_R1158K	0	0	0	0	0	0	0	0	0	0	0	0	0	0	0	0	0	0	0	0	0	0	0	0	0	0	0	0	0	0	0	0	0	0	0.5	0	0	0	0.4	0	0	0	0	0	0.3	0	0	0	0
APC_R1171C	0	0	0	0	0	0	0	0	0	0	0	0	0	0.25	0	0	0	0	0	0	0	0	0	0	0	0	0	0	0	0.5	0	0	0	0	0	0	0	0	0	0	0	0	0	0	0	0	0	0	0
APC_R1386K	0	0.06	0.09	0.01	0.4	0.5	0	0.12	0.25	0.09	0.07	0.08	0	0	0	0	0	0	0.12	0	0	0	0	0	0	0	0	0	0	0	0	0	0	0	0	0	0.08	0.5	0	0	0.15	0	0	0.2	0	0	0	0	0.4
APC_R1399H	0	0	0	0	0	0	0	0	0	0	0	0	0	0	0	0	0	0	0	0	0	0	0	0	0	0	0	0	0	0	0	0.12	0	0.5	0	0	0	0	0	0	0	0	0	0	0.25	0	0	0	0
APC_R1399S	0	0	0	0	0	0	0	0	0	0	0	0	0	0	0	0	0	0	0	0	0	0	0	0	0	0	0	0	0	0	0	0.04	0	0.4	0	0	0	0	0	0	0	0	0	0	0	0	0	0	0
APC_R141M	0	0	0	0	0	0	0	0	0	0	0	0	0	0	0	0	0	0	0	0	0.15	0	0	0	0	0	0	0	0	0	0	0	0	0	0	0	0	0	0.09	0.15	0.5	0	0	0	0	0	0	0	0
APC_R141S	0	0	0	0	0	0	0	0	0	0	0	0	0	0	0	0	0	0	0	0	0	0	0	0	0	0	0	0	0	0	0	0	0	0	0	0	0	0	0.08	0.2	0	0	0	0	0	0	0	0	0
APC_R1435T	0	0	0	0	0	0	0	0	0	0	0	0	0.15	0	0.03	0	0	0	0	0	0	0	0	0	0	0	0	0.5	0	0.3	0.4	0	0.12	0	0	0	0	0	0	0	0	0	0	0	0	0	0	0	0
APC_R1623S	0	0	0	0	0	0	0	0	0.17	0.4	0	0.4	0	0	0.5	0	0	0	0	0	0	0	0	0	0	0	0	0.25	0	0	0	0	0	0	0	0	0	0	0	0	0	0	0	0	0	0	0	0	0
APC_R1640W	0.3	0	0	0	0	0	0	0	0	0	0	0.4	0	0	0	0	0	0	0	0	0.5	0.4	0	0	0	0	0	0.5	0	0	0	0	0.01	0	0	0	0	0	0	0	0	0	0	0	0	0	0	0	0
APC_R168I	0	0	0.5	0	0	0.4	0	0	0	0	0	0	0	0	0	0	0	0	0	0	0	0	0	0	0	0	0	0	0	0	0	0	0	0	0	0	0	0	0	0.5	0	0	0	0	0.12	0	0	0	0
APC_R168T	0	0	0	0	0	0	0	0	0.5	0	0	0	0	0	0	0	0	0	0	0	0	0	0	0	0	0	0.2	0	0	0	0	0	0	0	0	0	0	0	0	0	0	0	0	0	0.4	0	0	0	0
APC_R1742L	0	0	0	0	0.5	0	0	0	0	0	0	0	0.09	0	0.2	0	0	0	0	0	0	0	0	0.01	0	0	0	0	0	0	0	0	0	0	0	0	0	0	0	0	0	0	0	0	0	0	0	0	0
APC_R1742S	0	0	0	0	0	0	0	0	0	0	0	0	0.07	0	0.4	0	0	0	0	0	0	0	0	0.01	0	0.5	0	0	0	0	0	0	0	0	0	0	0	0	0	0	0	0	0	0	0	0	0	0	0
APC_R1786M	0	0	0	0	0	0	0	0	0	0	0	0	0	0.4	0	0	0	0	0	0	0	0	0	0	0	0	0	0	0	0	0.5	0	0	0	0	0	0	0.5	0	0	0	0	0	0	0	0	0	0	0
APC_R1788C	0	0	0	0	0	0	0	0	0	0	0	0	0	0.03	0	0	0	0	0	0	0	0	0	0	0	0	0	0	0	0	0.25	0	0	0	0	0	0	0	0	0	0	0	0	0	0	0	0	0	0
APC_R1882S	0	0	0	0	0	0	0	0	0	0	0	0	0	0	0	0	0	0	0	0	0	0	0	0	0	0	0	0	0	0	0	0	0	0	0	0	0	0	0	0	0	0	0	0	0	0	0	0	0
APC_R1920Q	0	0	0	0	0	0	0	0	0	0	0	0	0	0	0	0	0	0	0	0	0	0	0	0	0	0	0	0	0	0	0	0	0	0	0	0	0	0	0	0	0	0	0	0	0	0	0	0	0
APC_R2166L	0	0	0	0	0	0	0	0	0	0	0	0	0	0	0	0	0	0	0	0	0	0	0	0.5	0	0	0	0	0	0	0	0	0	0	0	0	0	0	0	0	0	0	0	0	0	0	0	0	0
APC_R2166Q	0	0	0	0	0	0	0	0	0	0	0	0	0	0	0	0	0	0	0	0	0	0	0	0.5	0	0	0	0	0	0	0	0	0	0	0	0	0	0	0	0	0	0	0	0	0	0	0	0	0
APC_R216Q	0	0	0	0	0	0	0	0	0	0	0	0	0	0.5	0	0	0	0	0	0	0	0	0	0	0	0	0	0	0	0	0	0	0	0	0	0	0	0.3	0.4	0.3	0.3	0	0	0	0	0	0	0.3	0.06
APC_R2228S	0	0.4	0	0	0	0.2	0	0	0	0	0	0	0	0	0	0	0	0	0	0	0.4	0.12	0	0	0	0	0	0.17	0	0	0	0.5	0.09	0.02	0	0.15	0	0	0	0	0	0	0	0	0	0	0	0	0
APC_R230H	0	0	0	0	0	0	0	0	0	0	0	0	0	0	0	0	0	0	0.4	0	0	0	0	0	0	0	0	0	0	0	0	0	0	0	0	0	0	0	0	0	0	0	0	0	0	0	0	0	0
APC_R2326G	0	0	0	0	0	0	0	0	0	0	0	0	0	0	0	0	0	0	0	0	0	0	0	0	0	0	0	0	0	0	0	0	0	0	0	0	0	0	0	0	0	0	0	0.25	0	0	0	0	0.4
APC_R2431K	0	0	0	0	0	0	0	0	0	0	0	0	0	0	0	0	0	0	0	0	0	0	0	0	0	0	0	0	0	0	0	0	0	0	0	0	0	0	0	0	0	0	0	0	0	0	0	0	0
APC_R2439C	0	0	0	0	0	0	0	0.5	0.4	0	0	0	0	0	0.15	0	0	0	0	0	0	0	0	0	0	0	0	0	0	0.12	0	0	0	0	0	0	0	0	0	0	0	0	0	0	0	0	0	0	0
APC_R2505Q	0	0	0	0	0	0	0	0	0	0	0	0	0	0	0.12	0	0	0	0	0	0	0	0	0	0	0	0	0	0	0	0	0	0	0	0	0	0	0	0	0	0	0	0.4	0	0	0	0	0	0.25
APC_R2543K	0	0	0	0	0	0	0	0	0	0	0	0	0	0	0	0	0	0	0	0	0	0	0	0	0	0	0	0	0.2	0	0	0	0	0	0	0	0	0	0	0	0	0	0	0	0	0	0	0	0
APC_R2549C	0	0	0	0	0	0	0	0	0	0	0	0	0	0.4	0	0	0	0	0	0	0	0	0	0	0	0	0	0	0	0	0	0	0	0	0	0	0	0	0	0	0	0	0	0	0	0	0	0	0
APC_R2549H	0	0	0	0	0	0	0	0	0	0	0	0	0	0	0.5	0	0	0	0	0	0	0	0	0	0	0	0	0	0	0	0	0	0	0	0	0	0	0	0	0	0	0	0	0	0	0	0	0	0
APC_R259W	0	0	0	0	0	0	0	0	0	0	0	0	0	0	0	0	0	0	0	0	0.25	0	0	0	0	0	0	0	0	0	0	0	0	0	0	0	0	0	0	0	0	0	0	0	0	0	0	0	0
APC_R2613I	0	0	0	0	0	0	0	0	0	0	0	0	0	0	0.3	0	0	0	0	0	0	0	0	0.5	0	0	0	0	0	0	0	0	0	0	0	0	0.4	0.07	0.25	0	0	0	0	0	0	0	0	0	0
APC_R2714C	0	0	0	0	0	0	0	0	0	0	0.4	0	0	0	0	0	0	0	0	0	0	0.4	0	0	0	0	0	0	0	0	0	0.5	0	0	0	0	0	0	0	0	0	0	0	0	0	0	0	0	0
APC_R2714H	0	0	0	0	0	0	0	0	0	0	0.2	0	0	0	0	0	0	0	0.4	0	0	0.3	0	0	0	0	0	0	0	0	0	0.4	0.4	0	0	0	0	0	0	0	0	0	0	0	0	0	0	0	0
APC_R2721C	0	0	0	0	0	0	0	0	0	0	0	0	0	0	0	0	0	0	0	0	0	0	0	0	0	0	0	0	0	0	0	0	0.4	0	0	0	0	0	0	0	0	0	0	0	0	0.5	0	0	0
APC_R2721H	0	0	0	0	0	0	0	0	0	0	0	0	0	0	0	0	0	0	0	0	0.5	0	0	0	0	0	0.5	0	0	0	0	0	0.3	0	0	0	0	0	0	0	0	0	0	0	0.4	0.5	0	0	0
APC_R2759H	0	0	0	0	0	0	0	0	0	0	0	0	0	0	0	0	0	0	0	0	0	0	0	0	0	0	0.5	0	0	0	0	0	0.3	0	0	0	0	0	0	0	0	0.5	0	0.15	0.3	0.15	0	0	0
APC_R2780T	0	0	0	0	0	0	0	0	0	0	0	0	0	0	0	0	0	0	0.17	0.09	0.05	0.15	0	0	0	0	0.1	0	0	0.03	0	0	0.4	0	0	0.25	0	0	0	0	0.4	0.08	0.15	0	0	0	0	0	0
APC_R2801W	0	0	0	0	0	0	0	0	0	0	0	0	0	0	0	0	0	0	0	0	0	0	0	0	0	0	0	0	0	0	0	0	0	0.25	0	0.25	0	0	0	0	0	0	0	0	0	0.17	0	0	0
APC_R283Q	0	0	0	0	0.5	0	0.5	0	0.2	0.5	0	0	0	0	0	0	0	0	0	0	0	0	0	0	0	0	0	0	0	0	0	0	0	0	0	0	0	0	0.3	0	0	0	0	0	0	0	0	0	0
APC_R302Q	0	0	0	0	0	0	0	0	0	0	0	0	0	0	0	0	0	0	0	0	0	0	0	0	0	0	0	0	0	0	0	0	0	0	0	0.07	0	0	0	0	0.17	0	0	0	0.4	0	0	0	0
APC_R332Q	0	0	0	0	0	0	0	0	0	0	0	0	0	0	0	0	0	0	0.4	0	0.04	0.15	0	0	0	0	0	0	0	0	0	0	0	0	0	0	0	0	0	0	0.08	0	0	0	0.04	0	0	0	0
APC_R374W	0	0	0	0	0	0	0	0.25	0.25	0.17	0	0.08	0.4	0	0	0	0	0	0	0	0	0	0	0	0	0	0	0	0.17	0	0	0	0	0	0	0	0	0	0	0	0	0	0	0	0	0	0	0	0
APC_R402C	0	0	0	0	0	0	0	0	0	0	0	0	0	0	0	0	0	0	0	0	0	0	0	0	0	0	0	0	0	0	0	0	0	0	0	0	0	0	0	0	0	0	0	0	0	0	0.5	0	0
APC_R554L	0	0	0	0	0	0	0	0	0	0	0	0	0	0	0	0	0	0	0	0	0.25	0	0	0	0	0	0	0.4	0	0	0	0	0	0	0	0	0	0	0	0	0	0	0	0	0	0	0	0	0
APC_R640W	0	0.25	0	0	0	0	0	0.07	0.4	0.15	0	0.12	0	0	0	0	0	0	0	0	0	0	0	0	0	0	0.3	0.5	0	0	0	0	0	0	0	0	0	0	0	0	0	0	0	0	0	0	0.3	0	0
APC_R653S	0	0	0	0	0	0	0	0	0	0	0	0	0	0	0	0	0	0	0	0	0	0	0	0	0	0	0	0	0	0	0	0	0	0	0	0	0	0	0	0	0	0	0	0	0.17	0	0	0	0
APC_R653W	0	0	0	0	0	0	0	0.5	0.5	0.12	0	0	0	0	0	0	0	0	0	0	0	0	0	0	0	0	0.4	0	0	0	0	0	0	0	0	0	0	0	0	0	0	0	0	0	0	0	0	0	0
APC_R786C	0	0	0	0	0	0	0	0	0	0	0	0	0	0.03	0	0	0	0	0	0	0	0	0	0	0	0	0	0	0	0	0	0	0	0	0	0	0	0	0.5	0	0	0	0	0	0	0	0	0	0
APC_R786H	0	0	0	0	0	0	0	0	0	0	0	0	0	0.09	0	0	0	0	0	0	0	0	0	0	0	0	0	0	0	0	0	0	0	0	0	0	0	0	0.5	0	0	0	0	0	0.5	0	0	0	0
APC_R805Q	0	0	0	0	0	0	0	0	0	0	0	0	0	0	0	0	0	0	0	0	0	0.15	0	0	0	0	0	0	0	0	0	0	0	0	0	0	0	0	0	0	0	0	0	0	0	0	0	0	0
APC_R845C	0	0	0	0	0	0	0	0	0	0	0	0	0	0.4	0	0	0	0	0	0	0	0	0	0	0	0	0	0	0	0	0	0	0	0	0	0	0	0	0	0	0.5	0	0	0	0	0	0	0	0
APC_R845H	0	0	0	0	0	0	0	0	0	0	0	0	0	0	0	0	0	0	0	0	0	0	0	0	0	0	0	0	0	0	0	0	0	0	0	0	0	0	0	0	0.2	0	0	0	0.07	0	0	0	0
APC_R856G	0	0	0	0	0	0	0	0	0	0	0	0	0	0	0	0	0	0	0.5	0	0	0	0	0	0	0	0	0.25	0	0	0	0	0	0	0	0	0	0	0	0	0	0	0	0	0	0.15	0.5	0	0
APC_R856H	0	0	0	0	0	0	0	0	0	0	0	0	0	0	0	0	0	0	0.4	0	0	0	0	0	0	0	0	0.05	0	0	0	0	0	0	0	0	0	0	0	0	0	0	0	0	0	0.1	0	0	0.3
APC_R876Q	0	0	0	0	0	0	0	0	0	0	0	0	0	0	0	0	0	0	0	0	0	0	0	0	0	0	0	0	0	0	0	0	0	0	0	0	0	0	0	0	0	0	0	0	0	0	0	0	0
APC_R976K	0	0	0	0	0	0	0	0	0	0	0	0	0	0	0.3	0	0	0	0	0	0	0	0	0	0	0	0	0	0	0	0	0	0	0	0	0	0	0	0	0	0	0	0	0	0	0	0	0	0.5
APC_S1038Y	0	0	0	0	0	0	0	0	0	0	0	0	0	0	0	0	0	0	0	0	0	0	0	0	0	0	0	0	0	0	0	0	0	0	0.2	0	0	0	0	0	0	0	0	0	0	0	0	0	0
APC_S1072G	0	0	0	0	0	0	0	0	0	0	0	0	0	0	0	0	0	0	0	0	0	0	0	0	0	0	0.3	0.15	0	0	0	0	0	0	0	0	0	0	0	0	0	0	0.2	0.12	0	0.4	0	0	0.3
APC_S117L	0	0	0	0.3	0	0	0	0	0	0.2	0	0	0	0	0	0	0	0	0	0	0.2	0.25	0	0	0	0	0	0	0	0	0	0.4	0	0	0	0	0	0	0	0	0	0	0	0	0	0	0	0	0
APC_S1189L	0	0	0	0	0	0	0	0	0	0	0	0	0	0	0.2	0	0	0	0	0	0	0	0	0	0	0	0.3	0	0	0.5	0	0	0	0	0	0.4	0	0	0.5	0	0.25	0.4	0	0.07	0.05	0.12	0	0	0.4
APC_S1201L	0	0	0	0	0	0	0	0	0	0	0	0	0.15	0	0.3	0	0	0	0	0	0	0	0	0.2	0	0	0	0	0	0	0	0	0	0	0	0	0	0	0	0	0	0	0	0	0	0.4	0	0	0.4
APC_S1206G	0	0	0	0	0	0	0	0	0	0	0	0	0.3	0	0	0	0	0	0	0	0	0	0	0.5	0	0	0	0	0	0	0	0	0	0	0	0	0	0	0	0	0	0	0	0	0	0	0	0	0
APC_S1215I	0	0	0	0	0	0	0	0	0	0	0	0	0	0	0	0	0	0	0	0	0	0	0	0	0	0	0.06	0.25	0	0	0	0	0	0	0	0	0	0	0	0	0	0	0	0	0.25	0.4	0	0	0
APC_S1219F	0	0	0	0	0	0	0	0	0	0	0	0	0	0	0	0	0	0	0	0	0	0	0	0	0	0	0	0	0	0	0.06	0.2	0	0.4	0	0	0	0	0	0	0	0	0	0.09	0	0.2	0	0	0
APC_S1234G	0	0	0	0	0	0	0	0	0	0	0	0	0	0	0	0	0	0	0	0	0	0	0	0	0	0	0	0	0	0	0	0	0	0	0	0	0	0	0	0	0	0	0.15	0	0	0	0	0	0
APC_S1238I	0	0	0	0	0	0	0	0	0	0	0	0	0	0	0	0	0	0	0	0	0	0	0	0.15	0	0	0	0	0	0	0	0	0	0	0	0	0	0	0.2	0	0	0	0	0.5	0	0	0	0	0
APC_S1252Y	0	0	0	0	0	0	0	0	0	0	0	0	0	0	0	0	0.1	0.17	0	0	0	0	0	0	0	0	0	0	0	0	0	0	0	0	0	0	0	0	0	0	0	0	0.2	0.3	0	0	0	0	0
APC_S1272L	0	0	0	0	0	0	0	0	0	0	0	0	0	0	0	0	0	0	0	0	0	0	0	0	0	0	0	0	0.4	0	0.25	0	0	0	0	0	0	0	0.17	0.3	0.01	0	0	0	0	0	0	0	0
APC_S1275G	0	0	0	0	0	0	0	0	0	0	0	0	0	0	0	0	0	0	0	0	0	0	0	0	0	0	0	0	0	0	0	0	0	0	0	0	0	0	0	0.3	0.09	0	0	0	0	0	0	0	0
APC_S1278L	0	0	0	0	0	0	0	0	0	0	0	0	0	0	0	0	0	0.5	0	0	0	0	0	0	0	0	0	0	0	0	0	0	0	0	0	0	0	0	0	0.4	0.3	0	0	0	0	0	0	0	0
APC_S1298Y	0	0	0	0	0	0	0	0	0	0	0	0	0	0	0	0	0	0	0	0	0	0	0	0	0	0	0	0	0	0	0	0	0	0	0	0	0	0	0	0	0	0	0	0	0.2	0	0	0	0
APC_S1327L	0	0	0	0	0	0	0	0	0	0	0	0	0	0	0	0	0	0	0.5	0	0	0	0	0	0	0	0	0	0	0	0	0	0	0	0	0	0	0	0	0	0.12	0	0	0	0	0	0	0	0
APC_S1334F	0	0	0	0	0	0	0	0	0	0	0	0	0	0	0	0	0	0	0	0	0	0	0	0.05	0	0	0	0	0	0.4	0	0	0	0	0	0.03	0.01	0.01	0.5	0	0	0	0	0.25	0	0.2	0	0	0
APC_S1343C	0	0	0	0	0	0	0	0	0	0	0	0	0	0.3	0	0	0	0	0	0	0	0	0	0	0	0.5	0	0	0	0	0	0	0	0	0	0	0	0	0	0	0	0	0	0	0	0	0	0	0
APC_S1389F	0	0.04	0.03	0.02	0	0.3	0	0.09	0.4	0.08	0.04	0.17	0	0	0	0.15	0	0.25	0	0	0	0	0	0	0	0	0.3	0	0	0	0	0	0	0	0	0	0.5	0.17	0.4	0.15	0.25	0	0.12	0.5	0	0	0	0	0.4
APC_S1400L	0	0	0	0	0	0	0	0	0	0	0.5	0	0	0	0	0	0	0	0	0	0	0	0	0	0	0	0	0	0	0	0	0	0	0	0	0	0	0	0	0	0	0	0	0	0	0	0	0	0
APC_S1404F	0	0	0	0	0	0	0	0	0	0	0	0	0	0	0	0	0	0	0	0	0.4	0	0	0	0	0	0	0	0	0	0	0.3	0	0	0	0	0	0.4	0.5	0	0	0	0.4	0.12	0	0	0.08	0	0
APC_S1419N	0	0	0	0	0	0	0	0	0	0	0	0	0	0	0	0	0	0	0	0	0	0	0	0	0	0	0	0	0	0.5	0	0.05	0	0	0	0	0	0	0	0	0	0	0	0	0	0	0	0	0
APC_S1434G	0	0	0	0	0	0	0	0	0	0	0	0	0.4	0	0.4	0	0	0	0	0	0	0	0	0	0	0	0	0	0	0	0	0	0	0	0	0	0	0	0	0	0	0	0	0	0	0	0	0	0
APC_S1434I	0	0	0	0	0	0	0	0	0	0	0	0	0.25	0	0.09	0	0	0	0	0	0	0	0	0	0	0	0	0.4	0	0	0	0	0.25	0.5	0	0.15	0	0	0	0	0	0	0	0	0	0	0	0	0
APC_S1495R	0	0	0	0	0	0	0	0	0	0	0	0	0	0.4	0	0	0	0	0	0	0	0	0	0	0	0	0	0	0.5	0	0	0	0	0	0	0	0	0	0	0	0	0	0	0	0	0	0	0	0
APC_S1510G	0	0	0	0	0	0	0	0	0	0.25	0	0.3	0	0	0.4	0	0	0	0	0	0	0	0	0	0	0	0	0.04	0	0	0	0	0	0	0	0	0	0	0	0	0	0	0.5	0	0	0.08	0	0	0
APC_S1730Y	0	0.04	0.01	0.03	0	0.08	0	0.25	0.08	0.08	0	0.06	0	0	0	0	0	0	0	0	0	0.09	0	0	0	0	0	0	0	0	0	0	0.5	0	0	0	0	0	0	0	0	0	0.5	0	0	0	0	0	0
APC_S1757Y	0	0	0	0	0	0	0	0	0	0	0	0	0	0	0.25	0	0	0	0.12	0.25	0.5	0.5	0	0	0.25	0	0	0	0	0.15	0	0	0	0	0	0	0	0	0.12	0	0	0.5	0.09	0	0.25	0.4	0	0	0
APC_S1758F	0	0	0	0	0	0	0	0	0	0	0	0	0	0	0.08	0	0	0.25	0	0	0	0	0	0	0	0	0	0	0	0	0.4	0	0	0	0	0	0	0	0.17	0	0	0.1	0.03	0.01	0	0	0	0	0
APC_S179F	0	0	0	0	0	0	0	0	0	0	0	0	0	0.4	0	0	0	0	0	0	0	0	0	0	0	0	0	0	0.09	0	0	0	0.4	0	0	0	0	0	0	0	0	0	0	0	0	0	0	0	0
APC_S1861Y	0	0	0	0	0	0	0	0	0	0	0	0	0	0	0	0	0	0	0	0	0	0	0	0	0	0	0	0	0	0	0	0	0.15	0	0	0	0	0.25	0	0.08	0	0	0	0	0	0	0	0	0.12
APC_S1971Y	0.06	0	0	0	0	0	0	0	0	0	0	0	0	0	0	0	0	0	0	0.17	0	0	0.25	0	0	0	0	0	0	0	0	0	0	0	0.17	0	0	0	0	0	0	0.15	0.04	0.01	0.2	0.03	0	0	0
APC_S2026Y	0	0	0	0	0	0	0	0	0	0	0	0	0	0	0	0	0	0	0.5	0	0	0	0	0	0	0	0	0	0	0	0	0	0	0	0	0	0	0	0	0.08	0	0	0	0	0	0.5	0	0	0.17
APC_S2029F	0	0	0	0	0	0	0	0	0	0	0	0	0	0	0	0	0	0	0	0	0	0	0	0	0	0	0	0	0	0	0	0	0	0	0	0	0	0	0.09	0	0	0.12	0.05	0.01	0	0.05	0	0	0
APC_S2029Y	0.2	0	0	0	0	0	0	0	0	0	0	0	0	0	0	0	0	0	0	0.4	0	0	0.4	0	0	0	0	0	0	0	0	0	0	0	0.4	0	0	0	0.5	0	0	0.25	0.03	0.01	0	0.05	0	0	0
APC_S2129L	0	0	0	0	0	0	0	0	0	0	0	0	0	0	0	0	0	0	0	0	0	0	0	0	0	0	0	0	0	0	0	0	0	0	0	0	0	0	0	0	0.17	0	0	0	0	0	0	0	0
APC_S2225F	0	0	0	0	0	0	0	0	0	0	0	0	0	0	0	0	0	0	0	0	0	0.4	0	0	0	0	0.4	0	0.2	0	0.25	0	0	0	0	0	0	0	0	0	0.5	0.05	0.4	0.04	0	0	0	0.2	0.4
APC_S2242I	0	0	0	0	0	0	0	0	0	0	0	0	0.3	0	0.01	0	0	0	0	0	0	0	0	0	0	0	0	0	0	0	0	0.03	0	0.2	0	0	0	0	0	0	0	0	0	0	0	0	0	0	0
APC_S2242N	0	0	0	0	0	0	0	0	0	0	0	0	0	0	0.05	0	0	0	0	0	0	0	0	0.4	0	0	0	0	0	0	0	0.3	0	0.25	0	0	0	0	0	0	0	0	0	0	0	0	0	0	0
APC_S2277A	0	0	0	0.25	0.5	0	0	0	0	0	0	0	0	0	0	0	0	0	0	0	0	0	0	0.3	0	0	0	0	0	0	0	0	0	0	0	0.01	0	0	0	0	0	0	0	0	0	0	0	0	0
APC_S2300Y	0	0	0	0	0	0	0	0	0	0	0	0	0	0	0	0	0	0	0	0	0	0	0	0	0	0	0	0	0	0	0	0	0	0	0	0	0	0	0	0	0	0	0	0	0	0	0	0	0
APC_S2307L	0	0	0	0	0	0	0	0	0	0	0	0	0	0	0	0	0	0	0	0	0	0	0	0.4	0	0	0	0	0	0	0	0	0	0	0	0	0	0	0	0	0	0	0	0	0	0	0	0	0
APC_S2429F	0	0	0	0	0	0	0	0	0	0	0	0	0	0.5	0	0	0	0	0	0	0.4	0	0	0	0	0	0	0	0	0	0	0	0	0	0	0	0	0	0	0	0	0.5	0.15	0.1	0	0	0	0	0
APC_S2432L	0	0	0	0	0	0	0	0	0	0	0	0	0	0	0	0	0	0	0	0	0	0	0	0	0	0	0	0	0	0	0	0	0	0	0	0	0	0	0	0.15	0	0	0	0	0	0	0	0	0
APC_S2464Y	0	0	0	0.5	0	0	0	0	0.5	0	0	0	0	0	0	0	0	0	0	0	0	0	0	0	0	0	0	0	0	0.4	0	0	0	0	0	0	0	0	0	0	0	0	0	0	0	0	0.08	0	0
APC_S2466C	0	0	0	0	0	0	0	0	0	0	0	0	0	0.4	0	0	0	0	0	0	0	0	0	0	0	0	0	0	0	0	0	0	0	0	0	0	0	0	0	0	0	0	0	0	0	0	0	0	0
APC_S2494F	0	0	0	0	0	0	0	0	0	0	0	0	0	0	0	0	0	0	0	0	0	0	0	0	0	0	0	0	0	0	0	0	0	0.4	0	0	0	0	0	0	0	0	0	0	0	0.1	0	0	0
APC_S2497L	0	0	0	0	0	0	0	0	0	0	0	0	0	0	0	0	0	0	0	0	0	0.5	0	0	0	0	0	0	0	0	0	0	0	0	0	0	0	0	0	0	0	0	0	0	0.4	0.15	0	0	0
APC_S2512R	0	0	0	0	0	0	0	0	0	0	0	0	0	0	0	0	0	0	0	0	0	0	0	0	0	0	0	0	0	0	0	0	0	0	0.4	0	0	0	0	0	0	0	0	0	0	0	0	0	0
APC_S2569N	0	0	0	0	0	0	0	0	0	0	0	0	0	0	0	0	0	0	0	0	0	0	0	0	0	0	0	0	0	0	0	0	0	0	0	0	0	0	0	0	0	0	0	0	0	0	0	0.4	0.02
APC_S2601R	0	0	0	0	0	0	0	0	0	0	0	0	0	0	0	0	0	0	0	0	0	0	0	0	0	0	0	0	0	0	0.5	0	0	0	0	0	0	0	0	0	0	0	0	0	0	0	0	0	0
APC_S2621F	0	0	0	0	0	0	0	0	0	0	0	0	0	0	0	0	0	0	0	0	0	0	0	0	0	0	0	0	0	0	0	0	0	0	0	0	0	0	0	0	0	0	0	0.05	0	0	0	0	0
APC_S2671Y	0	0	0	0	0	0	0	0	0	0	0	0	0	0	0	0	0	0	0	0	0	0	0	0	0	0	0	0	0	0	0	0	0	0	0	0.01	0	0	0	0	0	0	0	0	0	0	0	0	0
APC_S2674Y	0	0	0	0	0	0	0	0	0	0	0	0	0	0	0	0	0	0	0	0	0	0	0	0	0.3	0	0	0	0	0.12	0	0	0.5	0.17	0.4	0.06	0	0.4	0	0	0	0	0	0	0.4	0	0	0	0
APC_S2755Y	0	0	0	0	0	0	0	0	0	0	0	0	0	0	0	0.2	0.5	0.08	0.25	0	0	0	0	0	0	0	0	0.3	0	0	0	0	0	0	0	0	0	0	0	0	0	0	0	0	0	0	0	0	0
APC_S2794I	0	0	0	0	0	0	0	0	0	0	0	0	0	0	0.5	0	0	0	0	0	0	0	0	0	0	0	0	0	0	0	0.17	0	0	0	0	0	0	0	0	0	0	0	0	0	0	0	0	0	0
APC_S2794T	0	0	0	0	0	0	0	0	0	0	0	0	0	0	0.3	0	0	0	0.5	0	0	0.17	0	0	0	0	0	0	0	0	0.04	0	0	0	0	0.5	0	0	0	0	0	0	0	0	0	0	0	0	0
APC_S294F	0	0	0	0	0	0	0	0	0	0	0	0	0	0	0	0	0	0	0.25	0.2	0.5	0	0	0	0	0.4	0	0	0.25	0.25	0.12	0.05	0	0	0	0	0	0	0	0	0.5	0	0.5	0.4	0	0	0.12	0	0
APC_S299C	0	0	0	0	0	0	0	0	0	0	0	0	0	0.5	0	0	0	0	0	0	0	0	0	0	0	0.08	0	0	0.4	0	0.4	0	0	0	0	0	0	0	0	0	0.03	0	0	0	0	0	0	0	0
APC_S331P	0	0	0	0	0	0	0	0	0	0	0	0	0	0	0	0	0	0	0	0	0.01	0.3	0	0	0	0	0	0	0	0	0	0	0	0	0	0	0	0	0	0	0.01	0	0	0	0.12	0	0	0	0
APC_S373F	0	0	0	0	0	0	0	0	0	0	0	0	0.3	0	0	0	0	0	0	0	0	0	0	0	0	0	0	0	0.17	0	0.3	0	0	0	0	0	0	0	0	0	0	0	0	0	0	0	0	0	0
APC_S384I	0	0	0	0	0	0	0	0	0	0	0	0	0	0	0	0	0	0	0	0	0	0	0	0.5	0	0	0.3	0	0	0	0	0	0	0	0	0	0.3	0	0	0.01	0.01	0	0	0	0	0.5	0	0.25	0.25
APC_S546G	0	0	0	0	0	0	0	0.25	0.4	0.25	0	0.25	0	0	0	0	0	0	0	0	0	0	0	0	0	0	0	0	0	0	0	0	0	0	0	0	0	0	0	0	0	0	0	0	0.5	0	0	0	0
APC_S568N	0	0	0	0	0	0	0	0	0	0	0	0	0	0	0	0	0	0	0	0.4	0	0.5	0	0	0	0	0	0	0	0	0	0	0	0	0	0	0	0	0	0	0	0	0	0	0	0	0	0	0.5
APC_S568R	0	0	0	0	0	0	0	0	0	0	0	0	0	0	0	0	0	0	0	0	0.4	0	0	0.25	0	0	0	0	0	0	0	0	0	0	0	0	0	0	0	0	0	0	0	0	0	0	0	0	0.25
APC_S62F	0	0	0	0	0	0	0	0	0	0	0	0	0	0	0	0	0	0.25	0	0	0	0	0	0	0	0	0	0	0	0	0	0.05	0.07	0	0	0	0	0	0	0	0	0	0	0	0	0	0.4	0	0
APC_S671F	0	0	0	0	0	0	0	0	0	0	0	0	0	0	0	0	0	0	0	0	0	0	0	0.12	0	0	0.15	0	0	0.4	0	0	0	0	0.5	0	0.01	0.15	0.04	0.12	0.01	0	0	0.25	0.2	0.08	0	0	0.25
APC_S713L	0	0.25	0	0	0	0.4	0	0.03	0.03	0.04	0.17	0.17	0.06	0	0.3	0	0	0	0	0	0.15	0.17	0	0.17	0	0.3	0	0	0	0	0	0	0	0	0	0	0.12	0.05	0.4	0	0.5	0	0.4	0	0	0	0	0	0
APC_S811L	0	0	0	0	0	0	0	0	0	0	0	0	0	0	0	0	0	0	0	0	0	0	0	0	0	0	0	0	0	0	0	0	0	0	0	0	0	0	0	0	0	0	0	0	0	0	0	0	0
APC_S811T	0	0	0	0	0	0	0	0	0	0	0	0	0	0	0	0	0	0	0	0	0	0	0	0	0	0	0	0	0	0	0	0	0	0	0	0	0	0	0	0	0	0	0	0	0	0	0	0	0
APC_S833I	0	0.06	0.4	0.02	0	0	0.25	0.12	0.07	0.15	0.06	0.07	0	0	0	0	0	0	0	0	0	0	0	0	0	0	0.3	0	0	0	0	0	0	0.5	0	0	0	0.4	0.17	0	0	0	0	0	0	0	0	0	0
APC_S834F	0	0	0	0	0	0	0	0	0	0	0	0	0	0	0	0	0	0	0	0	0	0	0	0	0	0	0	0	0	0	0	0	0	0	0	0	0	0	0	0	0	0	0	0	0	0	0	0	0
APC_S905R	0	0	0	0	0	0	0	0	0	0	0	0	0	0	0	0	0	0	0	0	0	0	0	0	0	0	0	0	0	0	0	0	0	0	0	0	0	0	0	0	0	0	0	0	0	0	0	0	0.4
APC_S906Y	0	0	0	0	0	0	0	0	0	0	0	0	0	0	0	0	0	0	0.06	0.4	0.12	0.1	0	0	0	0	0.3	0.2	0	0.15	0	0	0	0	0	0	0	0	0	0	0	0	0.5	0	0	0.01	0	0	0
APC_S92P	0	0	0	0	0	0	0	0	0	0	0	0	0.17	0	0	0	0	0	0	0	0	0	0	0.12	0.06	0.05	0	0	0	0	0	0	0	0	0	0	0	0	0	0	0	0.5	0	0.1	0	0.3	0	0	0.4
APC_S948C	0	0	0	0	0	0	0	0	0	0	0	0	0	0.2	0.04	0	0	0	0	0	0	0	0.4	0.2	0	0.15	0.5	0	0	0	0	0	0	0	0.25	0	0	0	0	0	0.17	0	0	0.5	0	0	0	0	0
APC_S948Y	0	0	0	0	0	0	0	0	0	0	0	0	0.5	0	0.04	0	0	0	0	0	0	0.5	0.03	0.17	0	0.17	0.15	0	0	0.4	0	0	0.12	0	0.1	0	0	0	0.4	0	0.5	0	0.1	0.3	0	0	0.4	0	0
APC_S959P	0	0	0	0	0	0	0	0	0	0	0	0	0	0	0	0	0	0	0	0	0	0	0	0	0	0	0	0	0	0	0	0	0	0	0	0	0	0	0.25	0	0	0	0	0.17	0	0	0	0	0
APC_S959Y	0	0	0	0.5	0	0.4	0	0	0	0	0	0	0	0	0	0	0	0	0.5	0	0	0	0	0	0	0	0	0	0	0	0	0.4	0	0	0	0	0	0.15	0.25	0	0	0	0	0.1	0	0	0	0	0
APC_S960A	0	0	0	0	0	0	0	0	0	0	0	0	0	0	0	0	0	0	0	0	0	0	0	0	0	0	0	0	0	0	0	0	0	0	0	0	0	0	0.08	0	0	0	0	0.4	0	0	0	0	0
APC_S966G	0	0	0	0	0	0	0	0	0	0	0	0	0	0	0	0	0	0	0	0	0	0	0	0	0	0	0	0	0	0	0	0.5	0	0.5	0	0	0	0	0	0	0	0	0	0	0	0	0	0	0
APC_S982L	0	0	0	0	0	0	0	0	0	0	0	0	0	0	0	0	0	0	0.17	0	0	0	0	0	0	0	0	0.5	0	0	0	0	0	0	0.5	0	0	0.17	0.05	0	0	0.25	0.4	0.12	0	0	0	0	0.3
APC_S996I	0	0	0	0	0	0	0	0	0.4	0.4	0	0	0	0	0	0.4	0.25	0.4	0	0	0	0	0	0	0.4	0	0	0	0	0	0	0	0.4	0	0	0	0	0	0	0	0	0	0	0.25	0	0	0	0	0
APC_T1079A	0	0	0	0	0	0	0	0	0	0	0	0	0	0	0	0	0	0	0	0	0	0	0	0	0	0	0	0	0	0	0	0.25	0	0	0	0	0	0	0	0	0	0	0	0	0	0	0	0	0
APC_T1141I	0	0	0	0	0	0	0	0	0	0	0	0	0	0	0	0	0	0	0	0	0	0	0	0	0	0	0	0	0	0	0	0	0	0	0	0	0	0	0	0	0	0	0	0	0	0	0	0	0
APC_T1218M	0	0	0	0	0	0	0	0	0	0	0	0	0	0	0	0	0	0	0	0	0	0	0	0.4	0	0	0	0	0	0	0.5	0	0	0	0	0	0	0	0	0	0	0	0.25	0.2	0	0	0	0	0
APC_T1380P	0	0	0	0	0	0	0	0	0	0	0	0	0	0	0	0	0	0.4	0	0	0	0	0.3	0	0	0	0	0	0	0.09	0	0	0.4	0	0	0	0	0.5	0.25	0.15	0	0	0.12	0	0.01	0.5	0	0	0.5
APC_T1705P	0	0	0	0	0	0	0	0	0	0	0	0	0	0	0	0	0	0	0	0	0	0	0	0	0	0	0	0	0	0	0	0	0	0	0	0	0	0	0	0	0	0	0	0	0	0	0	0	0
APC_T1847M	0	0	0	0	0	0	0	0	0	0	0	0	0	0	0	0	0	0.5	0	0	0	0	0.2	0	0	0	0	0	0	0	0	0	0.06	0	0.5	0	0	0	0.5	0	0	0.5	0.01	0.05	0.09	0	0	0	0
APC_T2017A	0	0	0	0	0	0	0	0	0	0	0	0	0	0	0	0	0	0	0	0	0	0	0	0	0	0	0	0	0.5	0	0.4	0	0	0	0	0	0	0	0	0	0	0	0	0	0.01	0	0	0	0
APC_T2017I	0	0	0	0	0	0	0	0	0	0	0	0	0	0	0	0	0	0	0	0	0	0	0	0	0	0	0	0	0.17	0	0.4	0	0	0	0	0	0	0	0	0	0	0	0	0	0.02	0	0	0	0
APC_T2243A	0	0	0	0	0	0	0	0	0	0	0	0	0.25	0	0.06	0	0	0	0	0	0	0	0	0.08	0	0	0	0	0	0	0	0	0	0.5	0	0	0	0	0	0	0	0	0	0	0	0	0	0	0
APC_T240S	0	0	0	0	0	0	0	0	0	0	0	0	0	0	0	0	0	0	0	0	0	0	0	0	0	0	0	0	0	0	0	0	0	0	0	0	0	0	0	0	0	0	0	0	0	0	0	0	0
APC_T252A	0	0	0	0	0	0	0	0	0	0	0	0	0	0	0	0	0	0	0	0	0	0	0	0	0	0	0	0	0	0	0.5	0	0	0	0	0	0	0	0	0	0	0	0	0	0	0	0	0	0
APC_T2546I	0	0	0	0	0	0	0	0	0	0	0	0	0	0	0	0	0	0	0	0	0	0	0	0	0	0	0	0	0.17	0	0	0	0	0	0	0	0	0	0	0	0	0	0	0	0	0	0	0	0
APC_T2626A	0	0	0	0	0	0	0	0	0	0	0	0	0	0	0	0	0	0	0	0	0	0	0	0	0	0	0	0	0	0	0	0	0	0	0	0	0	0	0	0	0	0	0	0	0	0	0	0	0
APC_T297A	0	0	0	0	0	0	0	0	0	0	0	0	0	0	0.4	0	0	0	0	0	0	0	0	0	0	0.12	0	0	0	0	0.4	0	0	0	0	0	0	0	0	0	0	0	0.25	0	0	0	0	0	0
APC_T509N	0	0	0	0	0	0	0	0	0	0	0	0	0	0	0	0	0	0	0	0	0	0	0	0	0	0	0	0	0	0	0	0	0	0	0	0	0	0	0	0	0	0.4	0.4	0.3	0	0	0	0	0
APC_T518A	0	0	0	0	0	0	0	0	0	0	0	0	0	0	0	0	0	0	0	0	0	0	0	0	0	0	0	0	0	0	0	0	0	0	0	0	0	0	0	0	0.25	0	0	0	0	0	0	0	0
APC_T518M	0	0	0	0	0	0	0	0	0	0	0	0	0	0	0	0	0	0	0	0	0	0	0	0	0	0	0	0	0	0	0	0	0	0	0	0	0	0	0	0	0.3	0	0	0	0.5	0	0	0	0
APC_T562M	0	0	0	0.5	0.5	0	0	0.17	0.12	0.12	0	0.3	0.09	0	0	0	0	0	0	0	0	0	0	0.15	0	0	0	0	0.07	0	0	0	0	0	0	0	0	0	0	0	0	0	0	0	0	0	0	0	0
APC_T619N	0	0	0.3	0.3	0	0	0	0	0	0	0	0	0	0	0	0	0	0	0	0	0	0	0.06	0	0	0	0	0	0	0	0.2	0	0	0	0.1	0	0	0	0	0	0	0	0.5	0	0	0	0	0	0
APC_T772I	0	0	0.05	0.5	0	0	0	0.5	0.2	0	0	0.5	0	0	0	0	0	0	0.07	0.5	0	0	0	0	0	0	0	0	0	0	0	0.25	0	0	0	0	0	0	0	0.5	0	0	0	0	0	0	0	0	0
APC_T816I	0	0	0	0	0	0	0	0	0	0	0	0	0	0	0	0	0	0	0	0	0	0	0	0	0	0	0	0	0	0	0	0	0	0	0	0	0	0	0	0	0	0	0	0	0.09	0	0	0	0
APC_T828N	0	0	0	0.5	0	0	0	0.4	0	0.25	0	0	0	0	0	0	0	0	0	0	0	0	0	0	0	0	0	0	0	0	0	0	0	0	0	0.04	0	0	0	0	0	0	0	0	0.05	0	0	0	0
APC_T910N	0	0	0	0	0	0	0	0	0	0	0	0	0	0	0	0	0	0	0	0	0	0	0	0	0	0	0	0	0	0	0	0	0	0	0	0	0	0	0	0	0	0	0	0	0	0.4	0	0	0
APC_V1077D	0	0	0	0	0	0	0	0	0	0	0	0	0	0	0	0	0	0	0	0	0	0	0	0	0	0	0	0	0	0	0	0	0	0	0	0	0	0	0	0	0	0	0	0.5	0	0	0	0	0
APC_V1099L	0	0	0	0	0	0	0	0	0	0	0	0	0	0.5	0	0	0	0	0	0	0	0.4	0	0	0	0	0	0	0	0.5	0	0	0	0	0	0	0	0	0	0	0	0.25	0.2	0.09	0.09	0	0	0	0
APC_V1414I	0	0	0	0	0	0	0	0	0	0	0	0	0	0	0	0	0	0	0	0	0	0	0	0	0	0	0	0	0	0	0	0.4	0	0	0	0	0	0	0	0	0	0	0	0	0	0	0	0	0
APC_V1414L	0	0	0.4	0.3	0	0	0	0.5	0	0.5	0	0.5	0	0	0	0	0	0	0	0	0	0	0	0	0	0	0	0	0	0	0	0	0	0	0	0	0	0	0	0	0	0	0	0	0	0	0	0	0
APC_V1452A	0	0	0	0	0	0	0	0	0	0	0	0	0	0	0	0	0	0	0	0	0	0	0	0	0	0	0	0	0	0	0	0	0	0	0	0	0	0	0	0	0	0	0	0	0	0	0	0	0
APC_V1452I	0	0	0	0	0	0	0	0	0	0	0	0	0	0	0	0	0	0	0	0	0	0	0	0	0	0	0	0	0	0	0	0	0	0	0	0	0	0	0	0	0	0	0	0	0	0	0	0	0
APC_V1822D	0	0	0	0	0	0	0	0	0	0	0	0	0	0	0	0	0	0	0	0	0	0	0	0	0	0	0	0	0	0	0	0	0	0	0	0	0	0	0	0	0	0	0.09	0	0	0	0	0	0
APC_V2716L	0	0	0	0	0	0	0	0	0	0	0.4	0	0	0	0	0	0	0	0	0	0	0.09	0	0	0	0	0.3	0	0	0	0	0	0	0	0	0	0	0	0	0	0	0	0	0	0	0.4	0	0	0
APC_V291F	0	0	0	0	0	0	0	0	0	0	0	0	0	0	0	0	0	0	0.03	0.17	0.4	0	0	0	0	0	0.06	0.25	0	0	0	0.3	0	0	0	0	0	0.4	0.07	0	0	0	0	0.01	0	0	0	0	0
APC_V557A	0	0	0	0	0	0	0	0	0	0	0	0	0	0	0	0	0	0	0	0	0	0	0	0.5	0	0	0	0	0.17	0	0	0	0	0	0	0	0	0	0	0	0	0	0	0	0	0	0	0	0
APC_V588I	0	0.15	0.25	0.07	0	0.07	0	0.3	0.3	0.04	0.12	0.15	0	0	0	0	0	0	0	0	0	0	0	0	0	0	0.4	0	0	0	0	0	0	0.12	0	0	0.25	0.4	0.5	0	0	0	0	0	0	0	0	0	0
APC_V617G	0	0	0	0	0	0	0	0	0	0.5	0	0	0	0.5	0	0	0	0.5	0	0	0	0	0.02	0	0	0	0	0	0.25	0	0	0	0	0	0.04	0	0	0	0	0	0	0	0.4	0	0	0	0	0	0
APC_W593L	0	0	0	0	0	0.4	0	0.5	0.4	0.4	0	0.5	0	0	0	0	0	0	0	0	0	0	0	0	0	0	0	0	0	0	0	0	0	0.4	0	0	0	0	0	0	0	0	0	0	0	0	0	0	0
APC_Y1027H	0	0	0	0	0	0	0	0	0	0	0	0	0	0	0	0	0	0	0.4	0.4	0.4	0	0	0	0	0	0	0	0	0	0.5	0	0	0	0.4	0	0	0	0	0	0.5	0	0	0	0	0	0	0	0
APC_Y158H	0	0	0	0	0	0	0	0	0	0	0	0	0	0	0	0	0	0	0	0	0	0	0	0	0	0	0	0	0	0	0	0	0	0	0	0	0	0	0.2	0.17	0.4	0	0	0	0.03	0	0	0	0.4
APC_Y1846C	0.4	0	0	0	0	0	0	0	0	0	0	0	0	0	0	0	0	0	0	0	0	0.4	0	0	0	0	0	0	0	0	0	0	0.04	0	0	0	0	0	0	0	0	0	0	0	0	0	0	0	0
APC_Y2645C	0	0.5	0	0.12	0.03	0.4	0	0	0.3	0	0	0	0.3	0	0.2	0	0	0	0.3	0.5	0.4	0	0	0	0	0	0	0	0	0	0	0	0	0.4	0	0	0	0	0	0	0	0	0	0	0	0	0	0	0
APC_Y2645H	0	0	0	0.12	0.05	0.5	0	0	0.4	0	0	0	0.15	0	0.15	0	0	0	0.25	0.5	0.25	0	0	0	0	0	0.5	0	0	0	0	0	0	0	0	0	0	0	0	0	0	0	0	0	0.5	0	0	0	0
APC_Y956C	0	0	0	0	0	0	0	0	0	0	0	0	0	0.17	0	0	0	0	0	0	0	0	0	0	0	0	0	0	0	0	0	0	0	0	0	0	0	0.4	0	0	0	0	0	0.25	0	0	0	0	0
AR_A141T	0	0	0	0	0	0	0	0	0	0	0	0	0	0	0	0	0	0	0	0	0	0	0	0	0	0	0	0	0	0	0	0	0	0	0	0	0	0	0	0	0	0	0	0	0	0.5	0	0	0
AR_A159S	0	0	0	0	0	0	0	0	0	0	0	0	0	0	0	0	0	0	0	0	0	0	0	0	0	0	0	0	0	0	0	0	0	0	0	0	0	0	0	0	0.15	0	0	0	0	0.17	0	0	0
AR_A179D	0	0	0.3	0	0	0	0	0	0	0	0	0	0	0	0	0	0	0	0	0	0	0	0	0	0	0	0	0	0	0	0	0	0	0	0	0	0	0	0	0	0	0	0	0	0	0	0	0	0
AR_A188D	0	0	0	0	0	0	0	0	0	0	0	0	0	0	0	0	0	0	0	0	0.2	0.4	0	0	0	0	0	0	0	0	0	0	0	0	0	0	0	0	0	0	0	0	0	0	0	0.3	0	0	0
AR_A211T	0	0	0	0	0	0	0	0	0	0	0	0	0	0	0	0	0	0	0	0	0	0	0	0.09	0	0	0	0	0	0	0	0	0	0	0	0	0	0	0	0	0	0	0	0	0	0	0	0	0
AR_A211V	0	0	0	0	0	0	0	0	0	0	0	0	0	0	0	0	0	0	0	0	0	0	0	0.17	0	0	0	0	0	0	0	0	0	0	0	0	0	0	0.5	0	0	0	0	0	0	0	0	0	0
AR_A253V	0	0	0	0	0	0	0	0	0	0	0	0.25	0	0	0	0	0	0	0.17	0	0.25	0	0	0	0	0	0	0	0	0	0	0	0	0	0	0	0	0	0	0	0	0	0	0	0	0	0	0	0
AR_A270T	0	0.4	0	0.1	0	0.4	0	0.02	0.08	0.2	0.25	0.2	0	0	0	0	0	0	0	0	0	0	0	0	0	0	0	0	0	0	0	0	0.5	0.4	0	0	0	0	0	0	0	0	0	0	0	0	0	0	0.25
AR_A278T	0	0	0	0	0	0	0.2	0.12	0	0.02	0	0.08	0	0	0	0	0	0	0	0	0	0	0	0	0	0	0	0	0	0	0	0	0	0	0	0	0	0	0	0	0	0	0	0	0	0	0	0	0
AR_A288D	0	0	0	0	0	0	0	0	0	0	0	0	0	0	0	0	0	0	0	0	0	0	0	0	0	0	0	0	0	0	0	0	0	0	0	0	0	0	0	0	0	0	0	0	0	0	0	0	0
AR_A370P	0	0	0	0	0	0	0	0	0	0	0	0	0	0	0	0	0	0	0	0	0	0	0	0	0	0	0	0.4	0	0	0	0	0	0	0	0	0	0	0	0.05	0	0	0	0	0	0	0	0	0
AR_A400V	0.5	0	0	0	0	0	0.5	0.5	0	0.25	0	0	0	0	0	0	0	0	0	0	0	0	0	0	0.12	0	0	0	0	0.4	0.5	0	0	0	0	0	0	0	0	0	0	0	0	0	0	0.5	0	0	0
AR_A404V	0.4	0	0	0	0	0	0	0	0	0	0	0	0	0	0	0	0	0	0	0	0	0.3	0	0	0.06	0	0	0	0	0.3	0	0	0	0	0	0	0	0	0.5	0	0	0	0	0	0	0	0	0	0
AR_A431S	0	0	0	0	0	0	0	0	0	0	0	0	0	0	0	0	0.4	0	0	0	0.4	0	0	0	0	0	0.5	0	0	0	0	0	0	0	0	0	0	0	0	0	0	0	0	0.5	0	0.3	0	0	0
AR_A441S	0.01	0	0	0	0	0	0	0	0	0	0	0	0	0	0	0	0	0	0	0.04	0.12	0.4	0.1	0	0	0	0	0	0	0	0	0	0	0	0.17	0	0	0	0	0	0	0	0.3	0	0	0.1	0	0	0
AR_A44D	0	0	0	0	0	0	0	0	0	0	0	0	0	0	0	0	0	0	0	0	0	0	0	0	0	0	0	0	0	0	0	0	0	0	0	0	0	0	0	0	0	0	0	0	0.3	0	0	0	0
AR_A47T	0	0	0	0	0	0	0	0	0	0	0	0	0	0	0	0	0	0	0	0	0	0.25	0	0	0	0	0	0	0	0	0	0.15	0.07	0	0	0.3	0	0	0	0	0.4	0	0	0	0.5	0.2	0	0	0
AR_A587D	0	0	0	0	0	0	0	0	0	0	0	0	0	0	0	0	0	0	0	0	0	0	0	0	0	0	0	0	0	0	0	0	0	0	0	0	0	0.3	0	0	0	0	0	0	0	0	0	0	0
AR_A587G	0	0	0	0	0	0	0	0	0	0	0	0	0	0	0	0	0	0	0	0	0	0	0	0	0	0	0	0	0	0	0	0	0	0	0	0	0	0.2	0	0	0	0	0	0	0	0	0	0	0
AR_A588D	0	0	0	0	0	0	0	0	0	0	0	0	0	0	0	0	0	0	0	0	0	0	0	0	0	0	0	0	0	0	0	0	0	0	0	0	0	0.4	0	0	0	0	0	0	0	0	0	0	0
AR_A597S	0	0	0	0	0	0	0	0	0	0	0	0	0	0.04	0	0	0	0	0	0	0	0	0	0	0	0.04	0	0	0	0	0	0	0	0	0	0	0	0	0	0	0	0	0	0	0	0.5	0	0	0
AR_A597T	0	0	0	0	0	0	0	0	0	0	0	0	0	0.04	0	0	0	0	0	0	0	0	0	0	0	0.04	0	0	0	0	0	0	0	0	0	0	0	0	0	0	0	0	0	0	0	0.5	0	0	0
AR_A629S	0	0	0	0	0	0	0	0	0	0	0	0	0.3	0	0.4	0	0	0	0	0	0	0	0	0.15	0	0	0	0	0	0	0	0	0	0	0	0	0	0	0	0	0.5	0	0	0	0	0	0.5	0	0
AR_A629V	0	0	0	0	0	0	0	0	0	0	0	0	0.3	0	0.25	0	0	0	0	0	0	0	0	0.2	0	0	0	0	0	0.4	0.3	0	0	0	0	0	0	0	0	0	0	0	0	0	0	0	0.25	0	0
AR_A700V	0	0.15	0	0	0	0.4	0	0.4	0.15	0.17	0	0.12	0	0	0	0	0	0	0	0	0	0	0	0	0	0	0	0	0	0	0	0	0	0	0	0	0	0	0	0	0.4	0	0	0	0.4	0	0	0	0
AR_A720T	0	0	0	0	0	0	0	0	0	0	0	0	0	0	0	0	0.3	0.09	0.2	0.3	0.2	0.03	0	0.5	0	0.5	0	0.09	0.08	0.5	0.5	0	0.4	0	0	0.5	0	0	0	0	0	0	0	0	0.15	0	0	0	0
AR_A736T	0	0	0	0	0	0	0	0	0	0	0	0	0	0	0	0	0	0	0.25	0.15	0.02	0.25	0	0	0	0	0.17	0	0	0	0	0	0.04	0	0	0	0	0.3	0.06	0	0	0	0	0	0.04	0.12	0.5	0	0
AR_A766S	0	0.15	0.05	0.05	0	0	0	0.12	0.4	0.5	0.5	0.3	0	0	0	0.04	0.09	0.05	0	0	0	0	0	0	0	0	0.07	0.02	0	0	0	0	0	0	0	0	0	0	0	0	0	0	0.3	0.15	0	0	0	0	0.02
AR_A871V	0	0.17	0	0	0.25	0	0.01	0.25	0.4	0.02	0.5	0.12	0	0	0	0	0	0	0	0	0.3	0	0	0	0	0	0	0	0	0	0	0	0	0	0	0	0	0	0	0	0	0	0	0	0	0	0	0	0
AR_C290Y	0	0	0	0	0.5	0	0	0	0	0	0	0	0	0	0	0	0	0	0	0	0	0	0	0	0	0	0	0	0	0	0	0	0	0	0	0	0	0	0	0	0	0	0	0	0	0	0	0	0
AR_C602Y	0	0	0	0	0	0	0	0	0	0	0	0	0	0	0	0	0	0	0	0	0	0.4	0.5	0	0	0	0	0	0.25	0.17	0	0	0.4	0	0.25	0	0	0	0.4	0	0	0	0.01	0	0	0	0	0	0
AR_D156V	0	0	0	0	0.15	0	0.4	0	0	0	0	0	0	0	0	0	0	0	0	0	0	0	0	0	0	0	0	0	0	0	0	0	0	0.5	0	0	0	0	0	0	0	0	0	0	0	0	0.4	0	0
AR_D297N	0	0	0	0	0	0	0	0	0	0	0	0	0.5	0	0.4	0	0	0	0	0	0	0	0	0	0	0	0	0	0	0	0	0	0	0	0	0	0	0	0	0	0	0	0	0	0	0	0	0	0
AR_D363V	0	0	0	0	0	0.4	0	0	0	0	0	0	0	0	0.5	0.12	0.03	0.08	0	0	0	0	0.5	0.03	0.5	0	0	0.08	0	0.05	0	0.2	0.15	0	0	0	0	0.07	0.05	0.17	0	0	0.25	0.06	0.25	0.2	0	0.25	0.03
AR_D394G	0	0	0	0	0	0	0	0	0	0	0	0	0	0	0	0	0	0	0	0	0	0	0	0.5	0	0	0	0.5	0	0	0	0	0	0	0.5	0.4	0	0	0	0	0	0	0.5	0.5	0	0	0	0	0
AR_D565Y	0	0	0	0	0	0	0	0	0	0	0	0	0	0	0	0	0	0	0	0	0	0	0	0	0	0	0	0	0	0	0	0	0	0	0	0	0	0	0	0	0	0	0	0	0	0	0	0	0
AR_D605N	0	0	0	0	0	0	0	0	0	0	0	0	0	0.5	0	0	0	0	0	0	0	0	0	0	0	0	0	0	0	0	0	0	0	0	0	0	0	0	0	0	0	0	0	0	0	0	0	0	0
AR_D691V	0	0	0	0	0	0	0	0	0	0	0	0	0	0	0	0	0	0	0.5	0	0	0	0	0	0	0	0	0	0	0	0	0	0	0	0	0	0	0	0	0	0	0	0	0	0	0	0	0	0
AR_D691Y	0	0	0	0	0	0	0	0	0	0	0	0	0	0	0	0	0	0.04	0	0	0	0	0	0	0	0	0	0	0	0	0	0	0	0	0	0	0	0	0	0	0	0	0	0	0.3	0	0	0	0
AR_D696N	0	0	0	0	0	0.25	0	0	0	0	0	0	0	0	0	0	0	0	0	0	0	0	0	0	0	0	0	0	0	0	0	0	0	0	0	0	0	0	0	0	0	0	0	0	0.4	0	0	0	0.5
AR_D733N	0	0	0	0	0	0	0	0	0	0	0	0	0	0	0	0	0	0	0	0	0	0	0	0	0	0	0	0.4	0	0	0	0	0	0.4	0	0	0	0	0	0	0	0	0	0	0.01	0	0	0	0
AR_D829H	0	0	0	0	0	0	0	0	0	0	0	0	0	0	0	0	0	0	0	0	0	0	0.09	0	0	0.12	0	0	0.4	0	0	0	0	0	0.17	0	0	0.2	0	0.4	0	0	0.4	0	0.1	0	0	0	0
AR_D865E	0	0.03	0.5	0.25	0.1	0.05	0.5	0.02	0.01	0.02	0.3	0.06	0	0	0	0	0	0	0	0	0	0	0	0	0	0	0.02	0.03	0	0	0	0	0	0	0	0	0	0	0.4	0	0	0	0	0.3	0	0	0	0	0.1
AR_E112D	0	0	0	0	0	0	0	0	0	0	0	0	0	0	0	0	0	0	0	0	0	0	0	0	0	0	0	0	0	0	0	0	0	0	0	0	0	0	0	0	0	0	0	0	0	0	0	0	0
AR_E238K	0	0	0	0	0	0	0	0	0	0	0	0	0	0.08	0.25	0	0	0	0	0	0	0	0	0	0	0	0	0	0	0	0.3	0	0	0	0	0	0.3	0	0	0	0	0	0	0	0	0	0	0	0
AR_E289K	0	0	0	0	0	0	0	0	0	0	0	0	0	0	0	0	0	0	0	0	0	0	0	0	0	0	0	0	0	0	0	0	0	0	0	0	0	0.5	0	0	0	0	0	0	0	0	0	0	0
AR_E308K	0	0	0	0	0	0	0	0	0	0	0	0	0	0	0	0	0	0	0	0	0.25	0	0	0	0.08	0	0	0	0	0.25	0.08	0	0	0	0	0	0	0	0	0	0	0	0	0.4	0	0.17	0	0	0
AR_E323K	0	0	0	0	0	0	0	0	0	0	0	0	0	0	0	0	0	0	0.5	0	0	0	0	0	0	0	0	0	0	0	0	0	0	0	0	0	0	0	0	0	0	0	0	0	0	0	0	0	0
AR_E323Q	0	0	0	0	0	0	0	0	0	0	0	0	0	0	0	0	0	0	0	0	0	0	0	0	0	0	0	0	0	0	0	0	0	0	0	0	0	0	0	0	0	0	0	0	0	0	0	0	0
AR_E32K	0	0	0	0	0	0	0	0	0	0.3	0	0	0	0	0	0	0	0	0	0	0	0.3	0	0	0	0	0	0	0	0.5	0	0	0	0	0	0	0	0	0	0	0	0	0	0	0	0	0	0	0
AR_E340K	0	0	0	0	0	0	0	0	0	0	0	0	0	0	0	0	0	0	0	0	0.5	0	0	0	0.12	0	0	0	0	0	0	0	0.3	0	0.3	0	0	0	0	0	0.25	0	0	0.12	0.5	0.4	0	0	0
AR_E474G	0	0	0	0	0	0	0	0	0	0	0	0	0	0	0	0	0	0	0	0	0	0	0	0	0	0	0	0	0	0.4	0	0	0	0	0	0	0	0	0	0	0	0	0	0	0	0	0	0	0
AR_E541K	0	0	0	0	0.5	0	0	0	0	0	0	0	0	0	0	0	0	0	0	0	0	0	0	0.4	0	0	0	0	0	0	0	0	0	0	0	0	0	0.12	0.5	0	0.08	0	0	0	0	0	0	0	0
AR_E541Q	0	0	0	0	0	0	0	0	0	0	0	0	0	0	0	0	0	0	0	0	0	0	0	0	0	0	0	0	0	0	0	0	0	0	0	0	0	0	0	0	0.06	0	0	0	0	0	0	0	0
AR_E645K	0	0	0	0	0	0	0	0	0	0	0	0	0	0	0	0	0	0	0	0	0	0	0	0	0	0	0	0	0	0	0	0	0	0	0	0	0	0.4	0	0	0	0	0	0	0	0	0	0	0
AR_E669K	0	0	0	0	0	0	0	0	0	0	0	0	0	0.2	0.25	0	0	0.5	0	0	0	0	0	0.25	0	0	0	0	0	0	0.1	0	0	0	0	0	0	0	0	0	0	0	0	0	0.4	0	0	0	0
AR_E682V	0	0.3	0.17	0.4	0.02	0	0.15	0.12	0.1	0.08	0.25	0.1	0	0	0	0	0	0	0	0	0	0	0	0	0	0	0	0	0	0	0	0	0	0	0	0	0	0	0	0	0	0	0	0	0	0	0	0	0
AR_E773Q	0	0	0	0	0	0	0	0	0	0	0	0	0	0.3	0	0	0	0	0	0	0	0	0	0	0	0	0	0	0	0	0	0	0	0	0	0	0	0	0.3	0	0	0	0	0	0	0	0	0	0
AR_E830K	0	0	0	0	0	0	0	0	0	0	0	0	0	0	0	0	0	0	0	0	0	0	0.5	0	0	0	0	0	0	0	0	0	0	0	0.15	0	0	0.04	0.2	0	0	0	0	0	0	0	0	0	0
AR_E898D	0	0.1	0	0	0	0.25	0	0.09	0.12	0.15	0.4	0.01	0	0	0	0	0	0	0	0	0	0	0	0	0	0	0	0	0	0	0.12	0.3	0	0.03	0	0	0	0	0	0	0	0	0	0	0	0	0	0	0
AR_E93D	0	0	0	0	0	0	0	0	0	0	0	0	0	0	0	0	0	0	0	0	0	0	0	0	0	0	0	0	0	0	0	0	0	0	0	0	0	0	0	0	0	0	0	0	0	0	0	0	0
AR_F27L	0	0	0	0	0	0	0	0	0.4	0.17	0	0.2	0	0.4	0	0	0	0	0	0	0	0	0	0	0	0	0	0	0	0	0	0	0	0	0	0	0	0	0	0	0	0	0	0	0	0	0	0.3	0.15
AR_F583I	0	0	0	0	0	0	0	0	0	0	0	0	0	0	0.5	0	0	0	0	0	0	0	0	0	0	0.3	0	0	0	0	0	0	0	0	0	0	0	0	0	0	0	0	0	0	0	0	0	0	0
AR_F814L	0	0.08	0	0	0	0.4	0	0.07	0.05	0.04	0.08	0.04	0	0	0	0	0	0	0	0	0	0	0	0	0	0	0	0	0	0	0	0	0	0.4	0	0	0	0	0.5	0	0	0	0	0	0	0.2	0	0	0
AR_F814V	0	0.07	0	0	0	0.25	0	0.07	0.03	0.03	0.12	0.12	0	0	0	0	0	0	0	0	0	0	0	0	0	0	0	0	0	0	0	0	0	0	0	0	0	0	0	0	0	0	0	0	0	0.4	0	0	0
AR_F827I	0	0	0	0	0	0	0	0	0	0	0	0	0	0	0	0	0	0	0	0	0	0	0.4	0	0	0	0	0	0	0	0	0	0	0	0.4	0	0	0	0	0	0	0	0	0	0	0	0	0	0
AR_F827L	0	0	0	0	0	0	0	0	0	0	0	0	0	0	0	0	0	0	0	0	0	0	0.5	0	0	0	0	0	0	0	0	0	0	0	0.5	0	0	0	0	0	0	0	0	0	0	0	0	0	0
AR_F828L	0.01	0	0	0	0	0	0	0	0	0	0	0	0	0	0	0	0	0	0	0	0	0	0.5	0	0	0	0	0	0	0	0	0	0	0	0.12	0	0	0	0	0	0	0	0.3	0	0	0	0	0	0
AR_F857L	0	0	0	0	0	0	0	0	0	0	0	0	0	0	0	0	0	0	0	0	0	0	0	0	0	0	0.1	0.15	0	0	0	0	0	0	0	0.5	0	0.25	0	0.1	0.2	0	0	0	0	0	0	0.01	0.1
AR_F857V	0	0	0	0	0	0	0	0	0	0	0	0	0	0	0	0	0	0	0	0	0	0	0	0	0	0	0.12	0.06	0	0	0	0	0	0	0	0	0	0.12	0	0.15	0.3	0	0	0	0	0.25	0	0.04	0.2
AR_G173C	0	0	0.4	0	0	0	0.5	0.25	0.15	0.09	0.3	0.09	0	0	0	0	0	0	0.25	0	0	0	0	0	0	0	0.3	0.3	0	0	0	0	0	0	0	0	0	0	0	0	0	0	0	0	0	0	0	0	0
AR_G205S	0	0	0	0	0	0	0	0	0	0	0	0	0	0	0	0	0	0	0	0	0	0.4	0	0	0	0	0	0	0	0	0	0	0	0	0	0	0	0	0	0	0	0	0	0	0	0	0	0	0
AR_G326S	0	0	0	0.3	0	0	0	0	0	0	0	0	0	0	0	0	0	0	0	0	0	0	0	0	0	0	0	0	0	0	0	0	0	0	0	0	0	0	0	0	0	0	0	0	0	0	0	0	0
AR_G337W	0	0	0	0	0	0	0	0	0	0	0	0	0	0	0	0	0	0	0	0	0	0	0	0	0	0	0	0	0	0	0	0	0.06	0	0	0	0	0	0	0	0	0	0	0	0	0.09	0	0	0
AR_G482S	0	0	0	0	0	0	0	0	0	0	0	0	0	0	0.12	0	0	0.25	0	0	0	0.25	0	0	0.09	0.1	0	0	0	0	0.3	0	0	0	0	0	0	0.5	0	0	0	0	0	0	0	0	0	0	0
AR_G489R	0	0	0	0	0	0	0	0	0	0	0	0	0	0	0	0	0	0.4	0	0	0	0	0	0.3	0	0	0	0	0	0	0	0	0	0	0	0	0	0.5	0	0	0	0	0	0	0	0	0	0	0
AR_G506D	0	0	0	0	0	0	0	0	0	0	0	0	0	0	0	0	0	0	0	0	0	0.5	0	0	0	0	0	0	0.17	0.5	0	0.5	0	0	0	0	0	0	0	0	0	0	0	0	0	0	0	0	0
AR_G506S	0	0	0	0	0	0	0	0	0	0	0	0	0	0	0	0	0	0	0	0	0	0.4	0	0	0	0	0	0	0.2	0.25	0	0.15	0	0	0	0.5	0	0	0	0	0	0	0.5	0.5	0	0	0	0	0
AR_G533R	0.01	0	0	0	0	0	0	0	0	0	0	0	0	0	0	0	0	0.25	0	0	0	0.4	0.08	0	0	0	0	0	0	0	0	0	0	0	0	0	0	0	0.07	0	0	0	0.01	0.1	0	0	0	0	0.2
AR_G578R	0	0	0	0	0	0	0	0.4	0.5	0.3	0	0	0	0.01	0.15	0	0	0	0	0	0	0	0	0	0	0.01	0	0	0	0.4	0	0	0	0	0	0	0	0	0	0	0	0	0	0.5	0	0	0	0.15	0
AR_G590E	0	0	0	0	0	0	0	0	0	0	0	0	0	0	0	0	0	0	0	0	0	0	0	0	0	0	0	0	0	0	0	0	0	0	0	0	0	0.4	0	0	0	0	0	0	0	0	0	0	0
AR_G590V	0	0	0	0	0.25	0	0	0	0	0	0	0	0	0	0	0	0	0	0	0	0	0	0	0	0.4	0	0	0	0	0	0	0	0	0	0	0	0.17	0.3	0	0	0	0	0	0	0	0.4	0	0	0
AR_G590W	0	0	0	0	0	0	0	0	0	0	0	0	0	0	0	0	0.5	0.5	0	0	0	0	0	0	0.5	0	0	0.4	0	0	0	0	0	0	0	0	0	0.2	0	0	0	0	0	0	0	0.3	0	0	0
AR_G636C	0	0	0	0	0	0	0	0	0	0	0	0	0.25	0.5	0	0	0	0	0	0	0	0	0	0.1	0	0.5	0	0	0	0	0	0	0	0	0	0	0	0	0.4	0.3	0	0	0	0	0	0	0	0	0
AR_G689A	0	0	0	0	0	0	0	0	0	0	0	0	0	0	0	0	0	0	0	0	0	0	0	0	0	0	0	0	0	0	0	0	0	0	0	0	0	0	0	0	0	0	0	0	0.4	0	0	0	0
AR_G796V	0	0	0.3	0	0	0	0	0	0	0	0	0	0	0	0	0	0	0.5	0	0	0	0	0	0	0	0	0.25	0.06	0	0	0	0	0	0	0	0	0	0.4	0	0	0	0	0	0	0	0	0	0	0.25
AR_G821V	0	0	0	0	0	0	0	0	0	0	0	0	0	0	0.01	0	0	0	0.5	0	0	0	0	0	0	0	0	0	0	0	0.15	0	0	0	0	0	0	0	0	0	0	0	0	0	0.5	0	0	0	0
AR_G910V	0	0	0	0	0	0.05	0	0	0	0	0	0	0	0	0	0	0	0	0	0	0	0	0	0	0.5	0	0	0	0	0	0	0	0	0	0	0	0	0.05	0	0	0	0	0	0	0	0.15	0	0	0
AR_G92R	0	0	0	0	0	0	0	0	0	0	0	0	0	0	0	0	0	0	0	0	0	0	0	0	0	0	0	0	0	0	0	0	0	0	0	0	0	0	0	0	0	0	0.4	0	0	0	0	0	0
AR_H436Q	0	0	0	0	0	0	0	0	0	0	0	0	0	0	0	0	0	0	0	0	0	0	0	0	0	0	0	0	0	0	0	0	0	0	0	0	0	0	0	0	0	0	0	0	0	0.3	0	0	0
AR_H715D	0	0	0	0	0	0	0	0	0	0	0	0	0	0	0	0	0	0	0.4	0.5	0.17	0.08	0	0	0	0	0.5	0	0	0	0	0	0	0	0	0	0	0	0	0	0	0	0	0	0	0	0	0	0
AR_H715Q	0	0	0	0	0	0	0	0	0	0	0	0	0	0	0.4	0	0	0	0	0	0.5	0.25	0	0	0	0	0.15	0.3	0	0	0	0	0	0	0	0	0	0	0	0	0	0	0	0	0.5	0	0	0	0
AR_H875Y	0	0.25	0	0	0	0.17	0	0	0	0	0.25	0	0	0	0	0.08	0.17	0.06	0	0	0	0.25	0	0	0	0	0	0	0	0.12	0	0	0	0.07	0	0	0	0	0	0.17	0	0	0	0.17	0	0	0	0	0.25
AR_I817F	0	0.01	0.5	0	0	0.07	0	0.01	0.02	0.02	0.03	0.01	0.4	0	0.05	0	0	0	0	0	0	0	0	0	0	0	0	0.3	0	0.1	0.12	0.15	0.5	0.17	0	0	0	0	0	0	0	0	0	0.17	0	0.25	0	0	0
AR_K17N	0	0	0	0	0	0	0	0	0	0	0	0	0	0	0	0	0	0	0.4	0	0	0	0	0	0	0	0	0.4	0	0.04	0	0	0.17	0	0	0.25	0	0.25	0.4	0	0	0	0.04	0	0	0	0	0	0
AR_K222N	0	0	0	0	0	0	0	0	0	0	0	0	0	0	0	0	0	0	0	0	0	0	0	0	0	0	0	0	0	0	0	0	0	0	0	0	0	0	0	0	0	0	0	0	0	0	0	0	0
AR_K237R	0	0	0	0	0	0	0	0	0	0	0	0	0	0.17	0	0	0	0	0	0	0	0	0	0	0	0	0	0	0	0	0.4	0	0	0	0	0	0	0	0	0	0	0	0	0	0	0	0	0	0
AR_K313M	0	0	0.08	0.3	0	0	0	0.06	0.06	0.17	0.07	0.03	0	0	0	0	0	0	0.01	0.02	0.01	0.01	0	0	0.5	0	0	0	0	0	0	0	0.08	0.02	0	0	0	0.25	0	0	0	0	0.15	0	0	0	0	0	0.4
AR_K558R	0	0	0	0	0	0	0	0	0	0	0	0	0	0.3	0	0	0	0.15	0	0	0	0	0	0	0	0	0	0	0	0	0	0	0.3	0	0	0	0	0.3	0.3	0	0	0	0	0	0	0	0	0	0
AR_K610N	0	0	0	0	0	0	0	0	0	0	0	0	0	0.01	0	0	0	0	0	0	0	0	0	0.04	0	0	0	0	0	0	0	0	0	0	0	0	0	0	0	0.3	0	0	0	0	0	0	0	0.4	0.17
AR_K631N	0	0	0	0	0	0	0	0	0	0	0	0	0.3	0	0.12	0	0	0	0	0	0	0	0	0.06	0	0	0	0	0	0	0.17	0	0	0	0	0	0	0	0	0	0.5	0	0	0	0	0	0	0	0
AR_K633N	0	0	0	0	0	0	0	0	0	0	0	0	0.07	0	0	0	0	0	0	0	0	0	0	0.25	0	0	0	0	0	0	0	0	0	0	0	0	0	0	0	0	0.12	0	0	0	0	0	0	0	0
AR_K778T	0	0	0	0	0	0	0	0	0	0	0	0	0	0	0	0	0	0	0	0	0	0	0	0.04	0	0	0	0.5	0.5	0.25	0	0	0	0	0.3	0	0.5	0	0	0	0	0	0.04	0.4	0	0	0.3	0.15	0.12
AR_K809N	0	0	0	0	0	0	0	0.4	0	0	0.04	0	0	0	0	0	0.5	0	0.4	0	0	0	0	0	0	0	0	0	0	0	0	0	0	0	0.4	0	0	0	0.3	0.3	0	0	0	0	0	0	0.2	0	0.4
AR_K848N	0	0	0	0	0	0	0	0	0	0	0	0	0	0.3	0	0	0	0	0	0	0	0	0	0	0	0	0	0	0	0	0	0	0	0	0	0	0	0	0	0	0	0	0	0	0	0	0	0	0
AR_K862R	0	0.05	0.4	0.25	0.3	0.1	0	0.04	0.04	0.12	0	0.07	0	0.15	0	0	0	0.2	0	0	0	0	0	0	0	0	0.06	0.01	0	0.5	0	0	0	0	0	0	0	0	0	0.02	0.3	0	0	0.25	0	0	0	0.01	0.04
AR_K906N	0	0	0	0	0.5	0	0	0	0	0	0	0	0	0	0	0	0	0	0	0	0	0	0	0	0	0	0	0	0	0	0	0	0	0	0	0	0	0	0	0	0	0	0	0	0	0	0	0	0
AR_L123M	0	0	0	0	0	0	0	0	0	0	0	0	0	0	0	0	0	0	0	0	0	0	0	0	0	0	0	0	0	0	0	0	0	0	0	0.09	0	0	0	0	0	0	0	0	0	0	0	0	0
AR_L185P	0	0	0	0	0	0	0	0	0	0	0	0	0	0	0	0	0	0	0	0	0.15	0.2	0	0	0	0	0	0	0	0	0	0	0	0	0	0	0	0	0	0	0	0	0	0	0	0	0	0	0
AR_L185Q	0	0	0	0	0	0	0	0	0	0	0	0	0	0	0	0	0	0	0	0	0.4	0.5	0	0	0	0	0	0	0	0	0	0	0	0	0	0	0	0	0	0	0	0	0	0	0	0.5	0	0	0
AR_L26M	0	0	0	0.3	0	0	0	0.17	0.3	0.12	0	0.4	0	0.4	0	0.3	0	0.15	0	0	0	0	0	0	0	0	0	0.5	0	0	0	0	0	0.4	0	0	0	0	0	0	0	0	0.5	0	0	0	0	0.5	0.2
AR_L273F	0	0.05	0.15	0.09	0.4	0.05	0.15	0.01	0.01	0.01	0.03	0.02	0	0	0	0	0	0.4	0	0	0	0	0	0	0	0	0	0	0	0.5	0	0	0	0	0	0	0	0	0	0	0	0	0	0	0	0	0	0	0
AR_L347F	0	0	0	0	0	0	0	0	0	0	0	0	0	0	0	0	0	0	0.09	0.02	0.01	0.2	0	0	0	0	0	0	0	0.2	0	0	0.5	0	0	0	0	0	0	0.3	0.08	0.5	0	0.08	0	0.1	0.05	0	0
AR_L369V	0	0	0	0	0	0	0	0	0	0	0	0	0	0	0	0	0	0	0	0	0	0	0	0	0	0	0	0	0	0	0	0	0	0	0	0	0	0	0	0.01	0	0	0	0	0	0	0	0	0.08
AR_L371Q	0	0	0	0	0	0	0	0	0	0	0	0	0	0	0	0	0	0	0	0	0	0	0	0	0	0	0	0	0	0	0	0	0	0	0	0	0	0	0	0.5	0	0	0	0	0	0	0	0	0
AR_L389M	0	0	0	0	0	0	0	0	0	0	0	0	0	0	0	0	0	0	0	0	0	0	0	0	0	0	0	0	0	0	0	0	0	0	0.25	0	0	0	0	0	0	0	0	0.3	0	0	0	0	0.1
AR_L446F	0.01	0	0	0	0	0	0	0	0	0	0	0	0	0	0	0	0	0.3	0.2	0.01	0.05	0.17	0.07	0	0	0	0	0	0	0	0	0	0.04	0	0.1	0	0	0	0	0	0	0	0.2	0.5	0	0.3	0	0	0
AR_L548F	0	0	0	0	0	0	0	0	0	0	0	0	0	0	0	0.2	0	0.4	0.4	0.3	0	0.5	0.15	0.5	0	0	0.15	0.01	0	0.01	0.3	0.4	0.01	0	0.15	0	0	0.5	0	0	0.4	0	0.5	0	0	0	0.5	0	0.4
AR_L548V	0	0	0	0	0	0	0	0	0	0	0	0	0	0	0	0.3	0	0	0.4	0.17	0.25	0.25	0.5	0.4	0	0	0	0.03	0	0.01	0	0	0.03	0	0.4	0	0	0	0	0	0	0	0	0	0	0	0	0	0
AR_L561M	0	0	0	0	0	0	0	0	0	0	0	0	0	0.25	0	0	0	0	0	0	0	0	0	0	0	0	0	0	0	0	0	0	0.4	0	0	0	0	0.15	0	0	0	0	0	0	0	0	0	0	0
AR_L56V	0	0	0	0	0	0	0	0	0	0	0	0	0	0	0	0	0	0	0	0	0	0	0	0	0	0	0	0	0	0	0	0	0	0	0	0	0	0	0	0	0	0	0	0	0	0	0	0	0
AR_L635R	0	0	0	0	0	0	0	0	0	0	0	0	0.05	0	0	0	0	0	0	0	0	0	0	0.05	0	0	0	0	0	0	0	0	0	0	0	0	0	0.25	0.12	0	0	0	0	0	0	0	0	0	0
AR_L635V	0	0	0	0	0	0	0	0	0	0	0	0	0.08	0	0	0	0	0	0	0	0	0	0	0.04	0	0	0	0	0	0	0	0	0	0	0	0	0	0	0.4	0.5	0	0	0	0	0	0	0	0	0.5
AR_L638M	0	0	0	0	0	0	0	0	0	0	0	0	0.17	0	0	0	0	0	0	0	0	0	0	0.1	0	0	0	0	0	0	0	0	0	0	0	0	0	0.4	0	0	0	0	0	0	0	0	0	0	0
AR_L675P	0	0	0	0	0	0	0	0	0	0	0	0	0	0	0	0	0	0.3	0	0	0	0	0	0	0	0	0	0	0	0.08	0	0	0	0.12	0	0	0	0	0	0	0	0	0	0	0	0	0	0	0
AR_L702H	0	0	0.2	0.2	0	0	0	0	0.3	0	0	0	0	0	0	0	0	0.5	0	0	0	0	0	0	0	0	0	0	0	0	0	0	0	0	0	0	0	0	0	0	0.4	0	0	0	0	0	0	0	0
AR_L729I	0	0	0	0	0	0	0	0	0	0	0	0	0	0	0	0	0	0	0	0	0	0	0	0	0	0	0	0.04	0	0	0	0	0	0	0	0	0	0	0	0	0	0	0	0	0.05	0	0	0	0.5
AR_L791I	0	0	0	0	0	0	0	0	0	0	0	0	0	0	0	0	0	0	0	0	0	0.12	0	0.5	0	0	0.05	0.01	0	0.25	0	0	0	0	0	0	0	0	0.01	0	0	0.4	0.17	0.01	0	0	0	0	0.05
AR_L881Q	0	0	0	0	0	0	0	0	0	0	0	0	0	0	0	0	0	0	0	0	0	0	0	0	0	0	0	0.4	0	0	0	0	0	0	0	0	0	0	0	0	0	0	0	0.2	0.09	0	0	0	0.25
AR_M743I	0	0	0	0	0.4	0	0	0.3	0	0	0	0.5	0	0	0	0.3	0	0.5	0	0	0.15	0.5	0	0	0	0	0	0	0	0	0	0	0.5	0	0	0	0	0	0	0	0	0.5	0.3	0.12	0	0.06	0	0	0.5
AR_M788I	0	0	0	0	0	0	0	0.07	0	0	0	0	0	0	0	0	0	0	0	0	0	0	0	0	0	0	0.03	0.04	0.4	0	0	0	0	0	0	0	0	0	0.25	0	0.4	0	0	0.1	0	0.5	0	0	0.2
AR_M808I	0	0	0	0	0	0	0	0	0	0	0.3	0	0	0	0	0	0	0	0	0	0	0	0	0	0	0	0	0	0	0.25	0	0	0	0	0	0	0	0.2	0.25	0.3	0	0	0	0	0	0	0.17	0	0.4
AR_M833I	0	0	0	0	0	0	0	0	0	0	0	0	0	0	0	0	0	0	0	0	0	0	0.5	0	0	0	0	0	0	0	0	0	0	0	0	0	0	0.4	0	0.4	0	0	0	0	0	0	0.4	0.25	0.4
AR_N224H	0	0	0	0	0	0	0	0	0	0	0	0	0	0	0	0.2	0.15	0.01	0	0	0	0	0	0	0	0	0	0.04	0	0	0	0	0	0	0	0	0	0	0	0.04	0.25	0	0	0	0.15	0	0	0	0
AR_N600Y	0	0	0	0	0	0	0	0	0	0	0	0	0	0.4	0	0.08	0.5	0.03	0	0	0	0	0	0	0	0	0	0	0	0	0	0	0	0	0	0	0	0	0	0	0	0	0	0.08	0	0	0	0	0
AR_N706S	0	0.12	0.4	0.25	0	0.4	0	0.4	0.25	0.15	0.3	0.2	0	0	0	0	0	0	0	0	0	0	0	0	0	0	0	0	0	0	0	0	0	0	0	0	0	0	0	0	0	0	0	0	0	0	0	0	0
AR_N772S	0	0	0	0	0	0	0	0	0	0	0	0	0	0	0	0	0	0	0	0	0	0	0	0	0	0	0	0	0	0	0	0	0	0	0	0	0	0	0	0	0	0	0	0	0	0	0	0	0
AR_N849K	0	0	0	0	0	0	0	0	0	0	0	0	0.5	0.07	0	0	0	0	0	0	0	0	0	0	0	0	0	0	0	0	0	0	0	0	0	0.4	0	0	0	0	0	0	0	0	0	0	0	0	0
AR_P104L	0	0	0	0	0	0	0	0	0	0	0	0	0	0	0	0	0	0	0	0	0	0	0	0	0	0	0	0	0	0	0	0	0	0	0	0.01	0	0	0	0	0.4	0	0	0	0	0	0	0.4	0.09
AR_P119Q	0	0	0	0	0	0	0	0	0	0	0	0	0	0.5	0	0	0	0	0	0	0	0	0	0	0	0	0	0	0	0	0	0	0	0	0	0.15	0	0	0	0	0	0	0	0	0.2	0	0	0	0
AR_P12T	0	0	0	0	0	0	0	0	0	0	0	0	0.01	0	0.06	0	0	0	0.08	0	0	0.15	0.5	0.03	0	0	0	0.05	0	0.02	0	0	0.04	0	0.4	0	0	0	0	0	0	0	0.01	0.4	0	0.04	0	0	0
AR_P133Q	0	0	0	0	0	0	0	0.25	0.2	0	0	0	0	0	0	0	0	0	0	0	0	0	0	0	0	0	0	0	0	0	0	0	0	0	0	0	0	0	0	0	0	0	0	0	0	0	0	0	0
AR_P150S	0	0	0	0	0	0	0	0	0	0	0	0	0	0	0	0	0	0	0	0	0	0	0	0	0	0	0	0	0	0	0	0	0	0	0	0	0	0	0	0	0	0	0	0	0	0	0	0	0
AR_P15L	0	0	0	0	0	0	0	0	0	0	0	0	0.01	0	0.01	0	0	0	0.4	0	0	0	0	0.02	0	0	0	0.5	0	0.25	0	0	0.25	0	0	0	0.5	0.04	0.12	0	0.4	0.4	0.17	0.4	0	0	0	0	0
AR_P37Q	0	0	0	0	0	0	0	0	0	0	0	0	0	0	0	0	0	0	0.06	0.3	0	0.01	0	0	0	0	0	0	0	0.07	0.3	0	0	0	0	0	0	0	0	0	0	0	0	0	0	0	0	0	0
AR_P381L	0	0	0	0	0	0	0	0	0	0	0	0	0	0	0	0	0	0	0	0	0	0	0	0	0	0	0	0	0	0	0	0	0.12	0	0	0	0	0	0	0	0	0	0	0	0.4	0	0	0	0
AR_P422L	0	0	0	0	0	0	0	0	0	0.12	0	0.5	0	0	0	0	0	0	0	0	0	0	0	0	0	0	0	0	0	0	0	0	0	0	0	0	0	0	0	0	0	0	0	0	0.06	0	0	0	0
AR_P480S	0	0	0	0	0	0	0	0	0	0	0	0	0	0	0.4	0	0	0	0	0	0	0.06	0	0	0.09	0.15	0	0	0	0	0.4	0	0	0	0	0	0	0	0	0	0	0	0	0	0	0	0.05	0	0
AR_P500S	0.5	0	0	0	0	0	0	0	0	0.5	0	0	0	0	0	0	0	0	0	0	0.3	0.06	0	0	0	0	0	0	0	0	0	0	0.3	0	0	0	0	0	0	0	0	0	0	0	0	0	0	0	0
AR_P513S	0	0	0	0	0	0	0	0	0	0	0	0	0	0	0	0	0	0	0	0	0	0	0	0.4	0	0	0	0	0	0.17	0	0.06	0	0	0	0	0	0	0	0	0	0	0	0	0	0	0	0	0
AR_P526T	0.5	0	0	0	0	0	0	0	0	0	0	0	0	0	0	0	0	0	0.03	0	0.07	0	0	0	0.5	0	0	0	0	0	0	0	0	0	0.17	0	0	0	0	0	0	0	0	0	0	0	0	0	0
AR_P613Q	0	0	0	0	0	0	0	0	0	0	0	0	0	0.01	0	0	0	0	0	0	0	0	0	0.2	0	0	0	0	0	0	0	0	0	0	0	0	0	0	0	0.05	0.17	0	0	0	0	0	0	0.4	0.12
AR_P672S	0	0	0	0	0	0	0	0	0	0	0	0	0	0.12	0	0	0	0.5	0	0	0	0	0	0	0	0	0	0	0	0	0	0	0	0.25	0	0	0	0	0	0	0	0	0	0	0	0	0	0	0
AR_Q118K	0	0	0	0	0	0	0	0	0	0	0	0	0	0	0	0	0	0	0	0	0	0	0	0	0	0	0	0	0	0	0	0	0	0	0	0.1	0	0	0	0	0	0	0	0	0.25	0	0	0	0
AR_Q148K	0	0	0	0	0	0	0	0	0	0	0	0	0	0	0	0	0	0	0	0	0	0	0	0	0	0	0	0	0	0	0	0	0	0	0	0	0	0	0	0	0	0	0	0	0	0	0	0	0
AR_Q196H	0	0	0	0	0	0	0	0	0	0	0	0	0	0	0	0	0	0	0	0	0	0	0	0	0	0	0	0	0	0	0	0	0.25	0	0	0	0	0	0	0	0	0	0	0	0.5	0	0	0	0
AR_Q24H	0	0	0	0	0	0	0	0	0	0	0	0	0	0	0	0.15	0.2	0.05	0	0	0	0	0	0	0	0	0	0.2	0	0.4	0	0	0	0	0	0	0	0	0.17	0	0	0	0	0	0.08	0	0	0	0.3
AR_Q28H	0	0	0	0.2	0.5	0	0	0	0.3	0.17	0	0	0	0	0	0	0	0.4	0	0	0	0	0	0	0	0.25	0	0	0	0	0	0	0	0	0	0	0	0	0	0	0	0	0	0	0.4	0	0	0	0
AR_Q61L	0	0	0	0	0	0	0	0	0	0	0	0.5	0	0	0	0	0	0	0	0	0	0	0	0	0	0	0	0	0	0	0	0	0	0	0	0	0	0	0	0	0	0	0	0	0	0	0	0	0
AR_Q65L	0	0	0	0	0	0	0	0	0	0	0	0	0	0	0	0	0	0	0	0	0	0	0	0	0	0	0	0	0	0	0	0	0	0	0	0	0	0	0.3	0	0	0	0	0.4	0.25	0	0	0	0
AR_Q671L	0	0	0	0	0	0	0.4	0	0	0	0	0	0	0	0	0	0	0	0	0	0	0	0	0	0	0	0	0	0	0	0	0	0	0	0	0	0	0	0	0	0	0	0	0	0.02	0	0	0	0
AR_Q67L	0	0	0	0	0	0	0	0	0	0	0	0	0	0	0	0	0	0	0	0	0	0	0	0	0	0	0	0	0	0	0	0	0	0	0	0	0	0	0.1	0	0	0	0	0	0.25	0	0	0	0
AR_Q69L	0	0	0	0	0	0	0	0	0	0	0	0	0	0	0	0	0	0	0	0	0	0	0	0	0	0	0	0	0	0	0	0	0	0	0	0	0	0	0.1	0	0	0	0	0	0.25	0	0	0	0
AR_Q71L	0	0	0	0	0	0	0	0	0	0	0	0	0	0	0	0	0	0	0	0	0	0	0	0	0	0	0	0	0	0	0	0	0	0	0	0	0	0	0.1	0	0	0	0	0	0.25	0	0	0	0
AR_Q734H	0	0	0	0	0	0	0	0	0	0	0	0	0	0	0	0	0	0	0	0	0.2	0	0	0	0	0	0.03	0	0	0	0	0	0.3	0.17	0	0	0	0.2	0.12	0	0	0	0	0	0.05	0	0.4	0	0
AR_Q79K	0	0	0	0	0	0	0	0	0	0	0	0	0	0	0	0	0	0	0	0	0	0	0	0	0	0	0	0	0	0	0	0	0	0	0	0	0	0	0.12	0	0	0	0	0	0	0	0	0	0
AR_Q825R	0	0	0	0	0	0	0	0	0	0	0	0	0	0	0	0	0	0	0	0	0	0	0	0	0	0	0	0	0	0	0	0	0	0	0	0	0	0.4	0	0	0	0	0	0.5	0	0	0	0	0
AR_Q86K	0	0	0	0	0	0	0	0	0	0	0	0	0	0	0	0	0	0	0	0	0	0	0	0	0	0	0	0	0	0	0	0	0	0	0	0	0	0	0	0	0	0	0	0	0	0	0	0	0
AR_Q876K	0	0	0	0	0	0	0	0	0	0	0.5	0	0	0	0	0	0	0	0.4	0	0.4	0	0	0	0	0	0	0	0	0	0	0	0	0	0	0	0	0	0	0	0	0	0	0	0	0	0	0	0
AR_Q90K	0	0	0	0	0	0	0	0	0	0	0	0	0	0	0	0	0	0	0	0	0	0	0	0	0	0	0	0	0	0	0	0	0	0	0	0	0	0	0	0	0	0	0	0	0	0	0	0	0
AR_R101L	0	0	0	0	0	0	0	0	0	0	0	0	0	0	0	0	0	0	0	0	0	0.5	0	0.15	0	0	0	0	0	0.2	0	0	0	0	0	0.3	0	0	0	0	0	0	0.3	0	0	0	0	0	0
AR_R102K	0	0	0	0	0	0	0	0	0	0	0	0	0	0	0	0	0	0	0	0	0	0	0	0	0	0	0	0	0	0	0	0	0	0	0	0	0	0	0	0	0	0	0	0	0	0	0	0	0.5
AR_R102T	0	0	0	0	0	0	0	0	0	0	0	0	0	0	0	0	0	0	0	0	0	0	0	0	0	0	0	0.5	0	0.5	0	0	0	0	0	0	0	0	0	0	0	0	0	0	0	0	0	0	0
AR_R13G	0	0	0	0	0	0	0	0	0	0	0	0	0.02	0	0.05	0	0	0	0	0	0	0	0	0.01	0	0	0	0.12	0	0.12	0	0	0.2	0	0	0	0	0	0	0	0	0	0.12	0	0	0	0	0	0
AR_R264W	0	0.2	0	0	0	0	0	0	0	0.25	0	0.12	0	0	0	0	0	0	0	0	0	0	0	0	0.4	0	0	0.4	0	0	0	0	0	0	0	0	0	0	0	0	0	0	0.17	0	0.17	0	0	0	0
AR_R280C	0	0	0	0	0	0	0	0	0	0	0.4	0	0	0	0	0	0	0	0	0	0	0	0	0	0	0	0	0	0	0	0	0	0	0	0	0	0	0	0	0	0	0	0	0	0	0	0	0	0
AR_R280S	0	0	0	0	0	0	0	0	0	0	0	0	0	0	0	0	0	0	0	0	0	0	0	0	0	0	0	0	0	0	0	0	0	0	0	0	0	0	0	0	0	0	0	0	0	0	0	0	0
AR_R31C	0	0.2	0	0.3	0	0	0	0.08	0.09	0.01	0	0.07	0	0.4	0	0.5	0	0	0	0	0	0	0	0	0	0	0	0	0	0	0	0	0	0.5	0	0	0	0	0	0	0	0	0	0	0.4	0	0	0	0
AR_R31H	0	0.12	0.4	0.12	0.4	0	0	0.08	0.04	0.01	0	0.04	0	0	0	0	0	0.4	0	0	0	0	0	0	0	0	0	0	0	0.4	0	0	0	0.07	0	0	0	0	0	0	0	0	0	0	0	0	0	0	0
AR_R31S	0	0.3	0.5	0.06	0	0	0	0.3	0.25	0.04	0	0.12	0	0	0	0	0	0.5	0	0	0	0	0	0	0	0	0	0	0	0	0	0	0	0.4	0	0	0	0	0	0	0	0	0	0	0	0	0	0	0
AR_R386S	0	0	0	0	0	0	0	0	0	0	0	0	0	0	0	0	0	0	0	0	0	0	0	0	0	0	0	0	0	0	0	0	0	0	0	0	0	0	0	0	0	0	0	0	0.25	0	0	0	0
AR_R539L	0	0	0	0	0	0	0	0	0	0	0	0	0	0	0	0	0	0	0	0	0	0	0	0	0	0	0	0	0	0	0	0	0	0	0	0	0	0	0	0	0	0	0	0	0	0	0	0	0
AR_R586T	0	0	0	0	0	0	0	0	0	0	0	0	0	0	0	0	0	0	0.5	0	0	0	0	0	0	0	0.4	0	0	0	0	0	0	0	0	0	0	0.4	0	0	0	0	0.4	0	0	0	0	0	0
AR_R608Q	0	0	0	0	0	0	0	0	0	0	0	0	0	0.03	0.5	0	0	0	0	0	0	0	0	0	0	0	0	0	0	0	0	0	0	0	0	0	0	0	0	0.4	0	0	0	0	0	0	0	0	0.2
AR_R609S	0	0	0	0	0	0	0	0	0	0	0	0	0	0.03	0.5	0	0	0	0	0	0	0	0	0.08	0	0.07	0	0	0	0	0	0	0	0	0	0	0	0	0	0	0	0	0	0	0.5	0	0	0	0.4
AR_R616C	0	0	0	0	0	0	0	0	0	0	0	0	0	0.12	0	0	0	0	0	0	0	0	0	0	0	0	0	0	0	0	0	0	0	0	0	0	0	0	0	0	0	0	0	0	0	0	0	0	0.5
AR_R616H	0	0	0	0	0	0	0	0	0	0	0	0	0	0.15	0	0	0	0	0	0	0	0	0	0	0	0.4	0	0	0	0	0	0	0	0	0	0	0	0	0	0	0	0	0	0.4	0	0	0	0	0
AR_R616S	0	0	0	0	0	0	0	0	0	0	0	0	0	0.5	0	0	0	0	0	0	0	0	0	0	0	0.5	0	0	0	0	0	0	0	0	0	0	0	0	0	0	0	0	0	0.2	0	0	0	0	0.5
AR_R618W	0	0	0	0	0	0	0	0	0	0	0	0	0	0	0	0	0	0	0	0	0	0	0	0	0	0	0	0	0	0	0	0	0	0	0	0	0	0	0	0	0	0	0	0	0	0	0	0	0
AR_R630W	0	0	0	0	0	0	0	0	0.3	0.4	0	0.4	0.25	0	0.4	0	0	0	0.2	0	0	0	0	0.08	0	0	0	0	0	0	0	0	0	0	0	0	0	0	0	0	0	0	0	0	0	0	0	0	0
AR_R711I	0	0	0	0	0	0	0	0	0	0	0	0	0	0	0	0	0	0	0	0	0	0	0	0	0	0	0	0	0	0	0	0	0	0	0	0	0	0	0	0	0	0	0	0	0	0	0	0	0
AR_R775H	0	0	0	0	0	0	0	0	0	0	0	0	0	0.3	0	0	0	0	0	0	0	0	0.4	0.09	0	0	0	0.5	0	0.17	0	0	0	0	0.17	0	0	0	0	0.5	0	0	0.09	0.5	0.25	0	0	0	0
AR_R787Q	0	0	0	0	0	0	0	0.15	0	0	0	0	0	0.5	0	0	0	0	0	0	0	0	0	0	0	0	0.4	0.15	0.25	0.25	0	0	0	0	0	0	0	0.5	0.01	0	0	0.4	0.06	0.01	0	0	0	0	0.08
AR_R841C	0	0	0	0	0	0	0	0	0	0	0	0	0	0.03	0	0	0	0.25	0	0	0	0	0	0	0	0	0	0	0	0	0	0	0	0	0	0	0	0	0.15	0	0	0	0	0	0	0	0	0	0
AR_S117L	0	0.5	0	0	0	0	0	0.25	0.2	0.25	0	0.25	0	0	0	0	0	0	0	0	0	0	0	0	0	0	0	0	0	0	0	0	0	0	0	0.08	0	0	0	0	0	0	0	0	0.2	0	0	0	0
AR_S244A	0	0	0	0	0	0	0	0	0	0	0	0	0	0	0	0	0	0	0	0	0	0	0	0	0	0	0	0	0	0	0	0	0	0	0	0	0	0	0.25	0	0	0	0	0	0	0.2	0	0	0
AR_S244L	0	0	0	0.25	0.15	0	0	0.3	0	0	0	0.5	0	0	0	0	0	0	0	0	0	0	0	0	0	0	0	0	0	0	0	0	0	0	0	0	0	0	0	0	0.5	0	0	0	0	0.3	0	0	0
AR_S293A	0	0	0	0	0	0	0	0	0	0	0	0	0	0	0	0	0	0	0	0	0	0	0	0	0	0	0	0	0	0	0	0	0	0	0	0	0	0	0	0	0	0	0	0	0	0	0	0	0
AR_S293P	0	0	0	0	0	0	0	0	0	0	0	0	0	0	0	0	0	0	0	0	0	0	0	0	0	0	0	0	0	0	0	0	0	0	0	0	0	0	0	0	0	0	0	0	0	0	0	0	0
AR_S293Y	0	0	0	0	0	0	0	0	0	0	0	0	0	0	0	0	0	0	0	0	0	0	0	0	0	0	0	0	0	0	0	0	0	0	0	0	0	0	0	0	0	0	0	0	0	0	0	0	0
AR_S361N	0	0	0	0	0	0	0	0	0	0	0	0	0	0	0	0.4	0.2	0.17	0	0	0	0	0	0	0.25	0	0	0	0	0.2	0	0	0.4	0	0	0	0	0.1	0.15	0.12	0	0	0.3	0.04	0.15	0	0	0	0.08
AR_S424Y	0	0	0	0	0	0	0	0	0	0	0	0	0	0	0	0	0	0	0	0	0	0	0	0	0	0	0	0	0	0	0	0	0	0	0	0	0	0	0	0	0	0	0	0	0	0	0	0	0
AR_S428P	0	0	0	0	0	0	0	0	0	0	0	0	0	0	0	0	0	0	0	0	0	0	0	0	0	0	0	0	0	0	0	0	0	0	0	0	0	0	0	0	0	0	0	0	0	0	0	0	0
AR_S568F	0	0	0	0	0	0	0	0	0	0	0	0	0	0	0	0	0	0.4	0	0	0.4	0	0	0	0	0	0	0	0	0	0	0.04	0	0.5	0	0	0	0	0	0	0	0.4	0.06	0	0	0	0	0	0
AR_S598N	0	0	0	0	0	0	0	0	0	0	0	0	0	0.08	0	0	0	0	0	0	0	0	0	0	0	0.03	0	0	0	0	0	0	0	0	0	0	0	0	0	0	0	0	0	0	0	0	0	0	0
AR_S614C	0	0	0	0	0	0	0	0	0	0	0	0	0	0.01	0	0	0	0	0	0	0	0	0	0.1	0	0	0	0	0	0	0	0	0	0	0	0	0	0	0	0	0	0	0	0	0	0	0	0	0.25
AR_S614Y	0	0	0	0	0	0	0	0	0	0	0	0	0	0.03	0	0	0	0	0	0	0	0	0	0.03	0	0.4	0	0.25	0	0	0	0	0	0	0.4	0	0	0.25	0	0	0.4	0	0.4	0	0	0	0	0.3	0.4
AR_S647Y	0	0	0	0	0	0	0	0	0	0	0	0	0	0	0	0	0	0	0	0	0	0	0	0	0	0	0	0	0	0.17	0	0	0	0	0.5	0	0	0	0	0	0	0	0.07	0.3	0	0	0	0	0
AR_S704N	0	0.15	0.25	0	0	0.5	0	0.4	0.06	0.2	0.5	0.15	0	0	0	0	0	0.5	0	0	0	0	0	0	0	0	0	0	0	0	0	0	0	0	0	0	0	0	0	0	0	0	0	0	0	0	0	0	0
AR_S741T	0	0	0	0	0	0	0	0	0	0	0	0	0	0	0	0.3	0	0.4	0.07	0	0.08	0.4	0.4	0	0	0	0.03	0	0	0.08	0	0	0.06	0	0	0	0	0.25	0.06	0	0	0.25	0.17	0.07	0	0.12	0	0	0.5
AR_S815I	0	0.04	0	0	0	0	0	0.01	0.06	0.05	0.2	0.02	0	0	0.5	0	0	0	0	0	0	0	0	0	0	0	0	0	0	0	0.4	0	0	0	0.5	0	0	0.4	0.06	0	0	0	0	0	0	0	0	0	0
AR_S854T	0	0	0	0	0	0	0	0	0	0	0	0	0	0.3	0	0	0	0	0	0	0	0	0	0.4	0	0	0	0	0	0	0	0	0	0	0	0	0.3	0.06	0	0	0.15	0	0	0	0	0	0	0	0
AR_S885A	0	0.2	0	0.2	0.08	0.06	0	0.5	0	0.25	0.5	0.25	0	0	0	0	0	0	0.5	0	0	0	0	0	0	0	0.25	0	0	0	0	0.17	0.4	0	0	0	0.25	0	0.15	0	0	0	0	0.4	0	0	0	0	0
AR_T170N	0	0	0	0	0	0.5	0	0.4	0.1	0.4	0.03	0.15	0	0	0	0	0	0	0	0	0	0	0	0	0	0	0	0.4	0	0	0	0	0	0	0	0	0	0	0	0	0	0	0	0	0	0	0	0	0
AR_T661S	0	0	0	0	0	0	0	0	0	0	0	0	0	0	0	0	0	0	0	0.3	0.07	0	0	0	0	0	0	0	0	0	0	0	0	0	0	0	0	0	0	0	0	0	0	0.4	0	0.15	0	0	0
AR_T919I	0	0	0	0	0.5	0	0	0	0	0	0	0	0	0	0	0	0	0	0	0	0	0	0	0.04	0	0	0.3	0.15	0	0.4	0	0	0	0	0	0	0	0	0.4	0	0	0	0	0	0	0	0	0	0
AR_V132A	0	0	0	0	0	0	0	0	0	0	0	0	0	0	0	0	0	0	0	0	0	0	0	0	0	0	0	0	0	0	0	0	0	0	0	0	0	0	0	0	0	0	0	0	0	0	0	0	0
AR_V30M	0	0	0	0.4	0	0	0	0	0	0.3	0	0	0	0.17	0	0	0	0.25	0	0	0	0	0	0	0	0	0	0	0	0	0	0	0	0	0	0	0	0	0.3	0	0	0	0	0	0	0	0	0	0
AR_V662L	0	0	0	0	0	0	0	0	0	0	0	0	0	0	0	0	0	0	0	0.3	0.04	0.5	0	0	0	0	0	0	0	0	0	0	0.4	0	0.2	0	0	0	0	0	0	0	0	0	0	0.1	0	0	0
AR_V685A	0	0	0	0	0	0	0	0	0	0	0	0	0	0	0	0	0	0	0	0	0	0	0	0	0	0	0	0	0	0	0	0	0	0	0	0	0	0	0	0	0	0	0	0	0	0	0	0	0
AR_V717F	0	0	0	0	0	0	0	0	0	0	0	0	0	0	0.4	0	0	0	0	0	0	0.12	0	0.4	0	0.5	0.09	0.02	0	0	0	0	0.25	0.4	0	0	0	0	0	0	0	0	0	0	0.15	0	0.08	0	0.4
AR_V731M	0	0	0	0	0	0	0.2	0.25	0.12	0.5	0	0	0	0	0	0	0	0	0	0	0	0	0	0	0	0	0	0.4	0	0	0	0	0	0.5	0	0.5	0.2	0	0.5	0	0.3	0	0	0	0.03	0	0	0	0
AR_V758L	0	0	0	0	0	0	0	0	0	0	0	0	0	0	0.5	0	0	0	0	0	0.4	0	0.3	0	0	0.05	0	0	0	0	0	0	0	0	0.3	0	0	0.01	0	0	0.4	0	0	0	0.4	0.5	0	0	0.5
AR_V867L	0	0.01	0.4	0.1	0	0.01	0.4	0.03	0.01	0.05	0	0.07	0	0	0	0	0	0	0	0	0	0	0	0	0	0	0.1	0.09	0	0	0	0	0	0	0	0	0	0	0	0	0	0	0	0.4	0	0	0	0	0.25
AR_V904A	0	0	0	0	0	0	0	0	0	0	0	0	0	0	0	0	0	0	0	0	0	0	0	0	0	0	0	0	0	0	0.03	0	0	0	0	0	0	0	0	0	0	0	0	0	0	0.5	0	0	0
AR_W435R	0	0	0	0	0	0	0	0	0	0	0	0	0	0	0	0	0	0	0	0	0	0	0	0.15	0	0	0	0	0	0	0	0	0	0	0	0	0	0	0	0	0.5	0	0	0.4	0	0.2	0	0	0
AR_W503S	0	0	0	0	0	0	0	0	0	0	0	0	0	0	0	0	0	0	0	0	0	0.25	0	0	0	0	0	0	0	0	0	0	0.12	0	0	0	0	0	0	0	0	0	0.5	0	0	0	0	0	0
AR_W527L	0.01	0	0	0	0	0	0	0	0	0	0	0	0	0	0	0	0	0	0.01	0	0.15	0.4	0.07	0	0.2	0	0	0	0	0	0	0	0	0	0.17	0	0	0	0.06	0	0	0	0.04	0.09	0	0	0	0	0
AR_W752C	0	0	0	0	0	0	0	0	0	0	0	0	0	0.04	0	0	0	0	0	0	0	0	0	0	0	0	0	0	0	0.25	0	0	0	0	0	0	0	0	0	0	0	0	0.5	0	0	0	0	0	0
AR_Y19C	0	0	0	0	0	0	0	0	0	0	0	0	0	0	0	0	0	0	0	0	0	0	0	0	0	0	0	0	0	0	0	0	0	0	0	0.25	0	0.3	0	0	0	0	0	0	0	0	0	0	0
AR_Y316H	0	0	0	0	0	0	0	0	0	0	0	0	0	0	0	0	0	0	0	0	0	0	0	0	0	0	0	0	0	0	0	0	0	0	0	0	0	0	0	0	0	0	0	0	0.2	0	0	0	0
AR_Y348H	0	0	0	0	0	0	0	0	0	0	0	0	0	0	0	0	0	0	0	0	0.25	0	0	0	0	0	0	0	0	0	0	0	0	0	0	0	0	0	0	0	0	0	0	0	0	0.3	0	0	0
ARID1A_A1029P	0	0	0	0	0	0	0.15	0	0	0.3	0	0	0	0	0	0.02	0.08	0.12	0	0	0	0	0.3	0.5	0	0.5	0	0.12	0	0.01	0	0	0.5	0	0	0	0	0.17	0.12	0.2	0	0	0.4	0.4	0	0	0	0	0
ARID1A_A1089T	0	0	0	0	0	0	0	0	0	0	0	0	0.25	0	0.04	0	0	0	0	0	0	0	0	0.5	0	0	0	0	0	0	0.5	0	0	0	0	0	0	0	0	0	0	0	0	0	0	0	0	0	0
ARID1A_A1120S	0	0	0	0	0	0	0	0	0	0	0	0	0	0	0	0	0	0	0	0	0	0	0	0	0	0	0	0	0	0	0.3	0	0	0	0	0	0	0	0	0	0	0	0	0	0	0	0	0	0
ARID1A_A1155G	0	0	0	0	0	0	0	0	0	0	0	0	0	0	0	0	0	0	0	0	0	0	0	0	0	0	0	0	0	0	0	0	0	0	0	0	0	0	0	0	0	0	0	0	0	0	0	0	0
ARID1A_A1239S	0	0	0	0	0	0	0	0	0	0	0	0	0	0	0	0	0	0	0	0	0	0	0	0	0	0	0	0.15	0	0	0	0	0	0	0	0	0	0	0	0	0	0	0	0.02	0.5	0	0	0	0.05
ARID1A_A1239T	0	0	0	0	0	0	0	0	0	0	0	0	0	0	0	0	0	0	0	0	0	0	0	0	0	0	0	0.07	0	0	0	0	0.09	0	0	0	0	0	0	0	0	0	0	0.03	0.5	0	0	0	0.05
ARID1A_A1263V	0	0	0	0.4	0	0	0	0.15	0.5	0	0	0.3	0	0	0	0	0	0	0	0	0	0	0	0	0	0	0	0	0	0	0	0	0	0	0	0	0	0.3	0	0	0	0	0	0	0	0.04	0	0	0
ARID1A_A1272V	0	0	0	0	0	0	0	0	0	0	0	0	0	0	0	0	0	0	0	0	0	0	0	0	0.5	0	0	0	0	0	0	0	0.12	0	0	0	0	0.5	0	0	0	0	0.3	0	0	0	0	0	0
ARID1A_A1434V	0	0	0	0	0	0.17	0	0.4	0.1	0.4	0	0	0	0	0	0	0	0.3	0.25	0.25	0.25	0.12	0	0	0.4	0	0	0.4	0	0.25	0	0.17	0	0.05	0	0	0	0	0	0	0	0	0	0	0	0	0	0	0.3
ARID1A_A1437D	0	0	0	0	0	0	0	0	0	0	0	0	0	0	0	0	0	0.5	0	0	0	0	0	0	0	0	0	0	0	0	0.06	0	0	0	0	0.4	0	0	0	0	0	0	0	0	0.25	0	0	0	0
ARID1A_A1466V	0	0	0	0	0	0	0	0	0	0	0	0	0	0	0	0	0	0	0	0	0	0	0	0	0	0	0	0	0	0	0	0	0	0	0	0	0	0	0	0	0	0	0	0	0	0	0	0	0
ARID1A_A160S	0	0	0	0.5	0.01	0.2	0	0	0	0	0	0	0	0	0	0	0	0	0	0	0	0	0	0	0	0	0	0	0	0	0	0.03	0	0	0	0.2	0	0	0	0	0	0	0	0	0	0	0	0	0
ARID1A_A1616T	0	0.5	0	0	0	0	0.4	0.05	0.03	0.05	0	0	0	0	0	0	0	0	0	0	0	0	0	0.3	0	0	0	0.3	0	0	0	0	0	0	0	0	0	0	0	0	0	0	0	0.08	0	0	0	0	0.02
ARID1A_A1616V	0	0.2	0	0	0.5	0	0.12	0.02	0.04	0.01	0	0	0	0	0	0	0	0	0	0	0	0	0	0.5	0	0	0	0.3	0	0	0	0	0	0	0	0	0	0	0	0	0	0	0	0.3	0	0	0	0	0.02
ARID1A_A162S	0	0	0	0	0.01	0.4	0	0	0	0	0	0	0	0	0	0	0	0	0	0	0	0	0	0	0	0	0	0	0	0	0	0	0	0	0	0.15	0	0	0	0	0	0.15	0	0.3	0	0.09	0	0	0
ARID1A_A164D	0	0	0	0	0.01	0.3	0	0	0	0	0	0	0	0	0	0	0	0	0	0	0	0	0	0	0	0	0	0	0	0	0	0	0	0	0	0	0	0	0	0	0	0.5	0	0	0	0.5	0	0	0
ARID1A_A165S	0	0	0	0.3	0.01	0.15	0	0	0	0	0	0	0	0	0	0	0	0	0	0	0	0	0	0	0	0	0	0	0	0	0	0.1	0	0	0	0	0	0	0	0	0	0.4	0	0.12	0	0.4	0	0	0
ARID1A_A166T	0	0	0	0.5	0.02	0.17	0	0	0	0	0	0	0	0	0	0	0	0	0	0	0	0	0	0	0	0	0	0	0	0.5	0	0.5	0	0	0	0	0	0	0	0	0	0.12	0	0.3	0	0	0	0	0
ARID1A_A1757P	0	0	0	0	0	0	0	0	0	0	0	0	0	0	0	0	0	0	0	0	0	0	0	0	0	0	0	0	0	0	0	0	0	0	0	0	0	0	0	0	0	0	0	0.08	0.12	0	0	0	0
ARID1A_A1757S	0	0	0	0	0	0	0	0	0	0	0	0	0	0	0	0	0	0	0	0	0	0	0	0	0	0	0	0	0	0	0	0	0	0	0	0	0	0	0	0	0	0	0	0.05	0.2	0	0	0	0
ARID1A_A2065V	0	0	0	0	0	0	0	0	0	0	0	0	0	0	0	0	0	0	0	0	0	0	0	0	0	0	0	0	0	0	0	0	0	0.15	0	0	0	0	0	0	0	0	0	0	0	0	0	0	0
ARID1A_A2110D	0	0	0	0	0	0	0	0	0	0	0	0	0	0	0	0	0	0	0	0	0	0	0	0	0	0	0	0.25	0	0	0	0	0	0	0	0	0	0	0	0	0	0	0	0	0	0	0	0	0
ARID1A_A2110V	0	0	0	0	0	0	0	0	0	0	0	0	0	0	0	0	0	0	0	0	0	0	0	0	0	0	0.17	0.3	0	0	0	0	0	0.5	0	0	0	0	0	0	0	0	0	0	0	0	0	0	0
ARID1A_A2182V	0	0	0	0.4	0.4	0	0	0	0.5	0	0	0	0.3	0	0	0	0	0	0	0	0	0	0	0.02	0	0	0	0	0	0	0	0	0	0	0	0	0.5	0	0	0	0	0	0	0	0	0	0	0	0
ARID1A_A2184V	0	0.12	0.09	0.03	0.08	0.5	0	0.15	0.25	0.17	0	0.4	0	0	0	0	0	0	0	0	0	0	0	0.07	0	0	0	0	0	0	0	0	0	0	0	0	0.5	0	0	0	0.17	0	0	0	0	0	0	0	0
ARID1A_A221S	0	0	0	0	0	0	0	0	0	0	0	0	0	0	0	0	0	0.17	0.5	0	0	0	0.15	0	0.03	0	0	0.02	0	0.5	0	0.4	0.5	0	0	0	0	0.4	0	0	0.06	0	0.07	0.25	0	0	0	0	0.5
ARID1A_A2235P	0	0	0	0	0	0	0	0	0	0	0	0	0	0	0	0	0	0	0	0	0	0	0	0.3	0	0	0	0	0.15	0	0	0	0	0	0	0.2	0.04	0.05	0.03	0	0.05	0	0.2	0	0	0	0	0.25	0.17
ARID1A_A2237P	0	0	0	0	0	0	0	0	0	0	0.5	0	0	0	0	0	0	0	0	0	0	0	0	0.07	0	0	0	0.12	0	0.4	0	0	0	0	0	0.09	0.07	0.07	0.01	0	0.01	0	0.17	0.3	0	0.25	0	0.2	0.02
ARID1A_A2242D	0	0	0	0	0	0	0	0	0	0	0	0	0	0	0	0	0	0	0	0	0	0	0	0	0	0	0	0	0	0	0	0	0	0	0	0	0	0	0	0	0	0	0	0	0	0	0	0.4	0
ARID1A_A267D	0	0	0	0	0	0	0	0	0	0	0	0	0	0	0	0	0	0	0	0	0.4	0.2	0	0	0	0	0	0	0	0	0.4	0	0	0	0	0	0	0.5	0.4	0	0.15	0	0.5	0	0	0.4	0	0	0
ARID1A_A3E	0	0	0	0	0	0	0	0	0	0	0	0	0	0	0	0	0	0	0	0	0	0	0	0	0	0	0	0	0	0	0	0	0	0	0	0	0	0	0	0	0	0	0	0	0	0	0	0	0
ARID1A_A438V	0	0	0	0	0	0	0	0	0	0	0	0	0	0	0	0	0	0	0	0	0	0	0	0	0	0	0	0	0	0	0	0	0.25	0	0	0.15	0	0	0	0	0.2	0.5	0.4	0	0	0	0	0	0.12
ARID1A_A441V	0	0	0	0.5	0	0.5	0	0.25	0.15	0	0	0.3	0	0	0	0	0	0	0.5	0	0	0.4	0.4	0	0	0	0	0	0	0	0	0	0.25	0	0.2	0	0	0	0.2	0	0.4	0.25	0.3	0.25	0.5	0.07	0	0	0.5
ARID1A_A6P	0	0	0	0	0	0	0	0	0	0	0	0	0	0	0	0	0	0	0	0	0	0	0	0	0	0	0	0	0	0	0	0	0	0	0	0.3	0	0	0	0	0	0	0	0	0	0	0	0	0
ARID1A_A770T	0	0	0	0	0	0	0	0	0	0	0	0	0	0	0	0	0	0	0	0	0	0	0	0	0	0	0	0	0	0	0	0	0	0	0	0	0	0	0	0	0	0	0	0	0	0	0	0	0
ARID1A_A837S	0	0	0	0	0	0	0	0	0	0	0	0	0	0	0	0	0	0	0	0	0	0	0	0	0	0	0	0	0	0	0	0	0	0	0	0.01	0	0	0	0	0	0	0	0	0	0	0	0	0
ARID1A_A861P	0	0	0	0	0	0	0	0	0	0	0	0	0	0	0	0	0	0	0	0	0	0	0	0	0	0.3	0	0	0	0	0.5	0	0.5	0	0	0	0	0	0	0	0	0	0.09	0	0	0	0	0	0
ARID1A_A861V	0	0	0	0	0	0	0	0	0	0	0	0	0	0	0	0	0	0	0.15	0.5	0	0.03	0	0	0	0.4	0	0.4	0	0.4	0.5	0	0.3	0	0	0	0	0	0	0	0	0	0.03	0	0	0	0	0	0
ARID1A_A955T	0	0	0	0	0	0	0	0	0.5	0	0	0	0	0	0	0	0	0	0	0	0.25	0	0	0	0	0	0	0	0	0	0	0	0.25	0	0	0	0	0	0	0	0	0	0.17	0	0	0	0	0	0
ARID1A_A959E	0	0	0	0	0	0	0	0	0	0	0	0.4	0	0	0	0	0	0	0	0	0	0	0	0	0	0	0	0	0	0	0	0	0	0	0	0	0	0	0	0	0	0	0.3	0	0	0	0	0	0
ARID1A_C1981Y	0	0	0	0	0.12	0	0	0.4	0.3	0.05	0	0.3	0	0	0	0.05	0.02	0.03	0	0	0	0	0	0	0	0	0	0.4	0	0	0.4	0	0	0	0	0	0.06	0.25	0	0	0	0	0	0	0	0	0	0	0
ARID1A_D1112N	0	0	0	0	0	0	0	0	0	0	0	0	0	0	0	0	0	0	0	0	0	0	0	0	0	0	0	0	0	0	0	0	0	0	0	0	0	0	0	0	0	0	0	0	0	0	0	0	0
ARID1A_D1337N	0	0	0	0	0	0	0	0	0	0	0	0	0	0	0	0	0	0.3	0	0	0	0	0	0	0	0	0	0	0	0	0	0	0	0	0	0	0	0	0.01	0	0.15	0	0.09	0.07	0.4	0	0	0	0.5
ARID1A_D1503H	0	0	0	0	0	0	0	0	0	0	0	0	0	0.17	0	0	0	0	0	0	0	0	0	0.09	0	0.17	0	0	0.2	0.5	0.4	0	0	0	0.06	0	0	0	0	0	0.3	0	0.2	0.25	0.12	0	0.4	0	0.3
ARID1A_D1638Y	0	0	0	0.5	0.25	0	0	0	0	0	0	0	0	0	0	0.4	0.2	0	0	0	0	0	0	0.5	0	0	0	0	0	0	0	0	0	0	0	0	0	0.01	0.09	0	0.3	0	0	0.15	0	0	0	0.4	0.01
ARID1A_D1698G	0	0	0	0	0	0	0	0	0.3	0	0	0.5	0	0	0	0	0	0.4	0	0	0	0	0	0	0	0	0	0	0	0.4	0	0	0	0	0	0	0	0	0	0	0	0.5	0.03	0	0	0	0	0	0
ARID1A_D1826G	0	0	0.4	0	0	0.4	0	0	0	0	0	0	0	0	0	0	0	0	0.5	0	0	0	0	0	0	0	0	0	0	0	0	0	0	0	0	0	0	0	0	0	0	0	0	0	0	0	0	0	0
ARID1A_D1912A	0	0	0	0	0	0	0	0	0	0	0	0	0	0	0	0	0	0	0	0	0.4	0	0	0	0	0	0	0	0.17	0	0.12	0	0	0	0	0	0	0	0	0	0	0	0	0	0	0.5	0	0	0
ARID1A_D1912N	0	0	0	0	0	0	0	0	0	0	0	0	0	0	0	0	0	0	0	0	0.5	0	0	0	0	0.2	0	0	0.06	0	0.4	0	0	0	0	0	0	0	0	0	0	0	0	0	0	0	0	0	0
ARID1A_D204G	0	0	0	0	0	0	0	0	0	0	0	0	0	0	0	0	0	0	0	0	0	0	0	0	0.5	0	0	0	0	0	0	0	0	0	0	0	0	0	0.4	0	0	0.5	0.08	0.08	0	0	0	0	0.25
ARID1A_D2086N	0	0	0	0.25	0	0	0	0.15	0.5	0.15	0	0.12	0	0	0	0	0	0	0	0	0	0	0	0	0	0	0	0	0	0	0	0	0	0	0	0	0	0	0	0	0	0	0	0	0	0	0	0	0
ARID1A_D2157N	0	0.4	0.5	0.25	0.4	0.4	0	0.2	0.12	0.09	0	0.4	0.3	0.3	0	0	0	0	0	0	0	0	0	0.02	0	0.15	0	0	0.08	0.5	0.3	0	0	0	0	0	0.1	0.12	0.17	0	0	0	0	0	0	0	0	0	0
ARID1A_D2178Y	0	0	0	0.25	0	0	0	0	0	0	0	0	0	0	0	0	0	0	0	0	0	0	0.4	0	0.4	0	0	0.4	0	0	0	0	0	0	0.2	0	0	0	0	0	0	0	0.2	0	0	0	0	0	0
ARID1A_D734G	0	0	0	0	0	0	0	0	0	0	0	0	0	0	0	0	0	0	0	0	0	0	0	0	0	0	0	0	0	0	0	0	0	0	0	0	0	0	0	0	0	0	0	0	0	0	0	0	0
ARID1A_E1006K	0	0	0	0	0	0	0	0	0	0	0	0	0	0	0.15	0	0	0	0	0	0	0	0	0	0	0	0	0	0	0	0	0	0	0	0.17	0	0	0	0	0	0	0	0	0	0	0	0	0	0
ARID1A_E1013K	0	0	0	0	0	0	0	0	0	0	0	0	0	0	0	0	0	0	0	0	0	0	0	0	0	0	0	0	0	0	0	0	0	0	0	0	0	0	0	0.17	0	0	0	0	0	0	0	0	0
ARID1A_E1017K	0	0	0	0	0	0	0	0	0	0	0	0	0	0	0	0	0	0	0	0	0	0	0	0	0	0	0	0	0	0	0	0	0	0	0	0	0	0	0	0	0	0	0	0	0	0	0	0	0
ARID1A_E1019Q	0	0	0	0	0	0	0	0	0	0	0	0	0	0	0	0	0	0	0	0	0	0	0	0	0	0	0	0	0	0	0	0	0	0	0	0	0	0	0	0	0	0	0	0	0	0	0	0	0
ARID1A_E1387G	0	0.5	0	0.5	0	0	0	0.1	0.5	0.08	0	0	0	0	0	0	0	0	0	0	0	0	0	0	0	0	0	0	0	0	0	0	0	0	0	0	0	0	0	0	0	0	0	0.2	0	0	0	0	0.3
ARID1A_E1444Q	0	0	0	0	0	0	0	0	0	0	0	0	0	0	0	0	0	0	0	0	0	0	0	0	0	0	0	0	0	0	0.4	0	0	0	0	0	0	0	0	0	0	0	0	0	0	0	0	0	0.25
ARID1A_E1683Q	0	0.08	0.02	0.2	0	0.25	0	0.4	0.07	0.15	0.01	0.06	0	0	0	0	0	0	0	0	0	0	0	0	0	0	0.17	0	0	0	0	0	0	0	0	0	0.3	0	0.15	0	0.3	0	0	0	0	0	0	0	0
ARID1A_E2000Q	0	0.5	0	0	0	0.08	0	0	0.4	0.25	0.3	0.15	0	0	0	0	0	0	0	0.4	0.2	0.3	0	0	0	0	0	0	0	0	0	0	0.15	0	0	0	0.25	0.17	0.04	0	0	0	0	0	0.03	0	0	0	0.09
ARID1A_E2032K	0	0	0	0	0	0	0	0	0	0	0	0	0	0	0.17	0	0	0	0	0	0	0	0	0	0	0	0	0	0	0	0	0	0	0	0	0	0	0	0	0	0	0	0	0	0	0	0	0	0
ARID1A_E2047K	0	0	0	0	0	0	0	0	0	0	0	0	0	0	0	0	0	0	0	0	0	0	0	0	0	0	0.5	0.06	0	0	0	0	0	0	0	0	0	0	0	0	0	0	0	0	0	0	0	0	0
ARID1A_E2224Q	0	0	0	0	0	0.4	0	0	0	0	0	0	0	0	0	0	0	0	0	0	0	0	0	0	0	0	0	0.4	0	0.17	0	0	0	0	0	0	0	0	0	0	0	0	0	0.3	0.5	0	0	0	0.4
ARID1A_E602K	0	0	0	0	0	0	0	0	0	0	0	0	0	0	0	0	0	0	0	0	0	0	0	0.25	0	0	0	0	0	0	0	0	0	0	0	0	0	0	0	0	0	0	0	0.17	0	0	0	0	0.05
ARID1A_E654K	0	0	0	0	0	0	0	0	0	0	0	0	0	0	0	0	0	0	0	0	0	0	0	0	0	0	0	0	0	0	0	0	0	0	0	0.01	0	0	0	0	0	0	0	0	0.17	0	0	0	0
ARID1A_E896Q	0	0	0	0	0	0.25	0	0	0	0	0	0	0	0	0	0	0	0	0	0	0	0	0	0	0	0	0.12	0	0	0	0	0	0	0	0	0	0	0	0	0	0	0	0	0	0	0.25	0	0	0.3
ARID1A_F1457L	0	0	0	0	0	0	0	0	0	0	0	0	0	0	0	0	0	0	0	0	0	0	0	0	0	0.2	0	0	0	0	0.4	0	0	0	0	0	0	0	0	0	0	0	0	0.2	0	0	0	0	0
ARID1A_F1704L	0	0	0	0	0	0	0	0	0	0	0	0.4	0	0	0	0	0	0	0	0	0	0	0	0	0	0	0	0	0	0	0	0	0	0	0	0	0	0	0	0	0	0	0	0	0.5	0	0	0	0
ARID1A_F2198S	0	0	0.25	0	0	0	0	0	0	0.4	0	0.5	0	0	0	0	0	0	0.4	0	0	0	0	0	0	0	0	0	0	0	0	0	0	0	0	0	0	0	0	0	0	0	0	0	0	0	0	0	0
ARID1A_G1037D	0.09	0	0	0	0	0	0	0	0	0	0	0	0	0	0	0	0	0	0.4	0	0	0	0	0	0	0	0	0	0	0	0	0	0	0	0	0	0	0	0	0	0	0	0	0	0	0	0	0	0
ARID1A_G1063R	0	0	0	0	0	0	0	0	0	0	0	0	0	0	0	0	0	0	0	0	0	0.5	0	0	0	0	0	0	0	0	0.5	0	0	0	0	0	0	0	0	0	0	0	0	0	0	0	0	0	0
ARID1A_G1063V	0	0	0	0	0	0	0	0	0	0	0	0	0	0	0	0	0	0	0	0	0	0	0	0	0	0	0	0	0	0	0	0	0	0	0	0	0	0	0	0	0	0	0	0	0	0	0	0	0
ARID1A_G1139V	0	0	0	0	0	0	0	0	0	0	0	0	0	0	0	0	0	0	0	0	0	0	0	0	0	0	0	0	0	0	0	0	0	0	0	0	0	0	0	0	0	0	0	0	0	0	0	0	0
ARID1A_G1158R	0	0	0	0	0	0	0	0	0	0	0	0	0	0	0.4	0	0	0	0	0	0	0	0	0	0	0	0	0	0	0	0.12	0	0	0	0	0	0	0	0	0	0	0	0	0	0	0	0	0	0
ARID1A_G1210V	0	0	0	0	0	0	0	0	0	0	0	0	0	0	0	0	0	0	0	0	0	0	0	0	0.5	0	0	0	0	0	0	0	0.4	0	0	0	0	0	0	0	0	0	0.3	0	0	0	0	0	0
ARID1A_G1265S	0	0	0	0	0	0	0	0	0	0	0	0	0	0	0	0	0	0	0	0	0	0	0	0.4	0	0	0	0.4	0	0	0	0	0	0	0	0.05	0	0	0.4	0.4	0	0	0	0	0	0.05	0	0	0.3
ARID1A_G1283C	0	0	0	0	0	0	0	0	0	0	0	0	0	0	0	0	0	0	0	0	0	0	0.2	0	0	0	0	0.03	0	0.02	0	0	0.25	0	0.4	0	0	0	0	0	0	0	0.01	0.04	0.09	0	0	0	0.07
ARID1A_G1317W	0.2	0	0	0	0	0	0	0	0	0	0	0	0	0	0	0	0	0	0	0	0	0	0.17	0	0.2	0	0	0	0.08	0	0	0	0.3	0	0.12	0.5	0	0	0	0	0	0	0.17	0	0	0	0	0	0
ARID1A_G1351D	0	0	0	0	0	0	0	0	0	0	0	0	0	0	0	0	0	0	0	0	0	0	0	0	0	0	0	0.25	0	0.3	0	0	0	0	0	0	0	0	0	0	0	0	0.4	0.3	0	0	0	0	0
ARID1A_G1450S	0	0	0	0	0	0	0	0	0	0	0	0	0	0	0	0	0	0	0	0	0	0	0	0	0	0	0	0	0	0.3	0	0	0	0	0	0	0	0	0	0	0	0	0	0	0	0	0	0	0.25
ARID1A_G1460A	0	0	0	0	0	0	0	0	0	0	0	0	0	0.5	0	0	0	0	0	0	0	0	0	0	0	0.05	0	0	0	0	0.15	0	0	0	0	0	0	0.5	0.5	0	0.5	0	0	0	0	0	0	0	0
ARID1A_G1469A	0	0	0	0	0	0	0	0	0	0	0	0	0	0	0	0	0	0	0	0	0	0	0	0.25	0	0	0	0	0	0	0	0	0	0	0	0	0	0	0	0	0	0	0	0	0	0	0	0	0
ARID1A_G1500V	0	0	0	0	0	0.04	0	0.17	0.04	0.08	0	0.3	0	0	0	0	0	0	0	0	0.4	0	0	0	0	0	0	0	0	0	0	0	0	0	0.17	0	0	0	0.5	0	0	0.5	0.15	0.1	0	0	0	0	0
ARID1A_G1520D	0.4	0	0	0	0	0	0	0	0	0	0	0	0	0	0	0	0	0	0	0	0	0	0	0	0.3	0	0	0	0	0	0	0	0.5	0	0	0	0	0	0	0	0	0	0	0	0	0.5	0	0	0
ARID1A_G1549D	0	0	0	0	0	0	0	0	0	0	0	0	0	0	0	0	0	0	0	0	0	0	0	0	0	0.25	0	0	0	0	0	0	0	0	0	0	0	0	0	0	0	0	0	0	0.06	0	0	0	0
ARID1A_G1549V	0	0	0	0	0	0	0	0	0	0	0	0	0	0	0	0	0	0	0	0	0	0	0	0	0	0.03	0	0	0	0	0	0	0	0	0	0	0	0	0	0	0	0	0	0	0.07	0	0	0	0
ARID1A_G1748W	0	0	0	0	0	0	0	0	0	0	0	0	0.4	0	0.3	0.5	0	0	0	0	0	0	0	0	0	0	0.07	0.4	0	0	0	0	0.4	0	0	0	0	0	0	0	0	0	0	0	0	0.25	0	0	0
ARID1A_G174C	0	0	0	0	0	0	0	0	0	0	0	0	0	0.17	0	0	0	0	0	0	0	0	0	0	0	0	0	0	0	0	0	0	0	0	0	0	0	0	0	0	0	0	0	0	0.15	0	0	0	0
ARID1A_G1849V	0	0	0	0.02	0	0	0	0.08	0	0.5	0	0	0	0	0	0	0	0	0	0	0	0	0	0	0	0	0	0	0	0	0	0	0	0	0	0	0	0	0	0	0	0	0	0	0	0	0	0	0
ARID1A_G190W	0	0	0	0	0	0.17	0	0	0.4	0.4	0	0.4	0	0	0	0	0	0	0	0	0	0	0	0	0	0	0	0.5	0	0	0	0	0	0	0	0	0	0	0	0	0	0	0	0	0	0.1	0	0	0.4
ARID1A_G1926A	0	0	0	0	0	0	0	0	0	0	0	0	0	0	0.3	0	0	0	0	0	0	0	0	0.3	0	0	0	0	0	0	0	0	0	0	0	0	0	0	0	0	0	0	0	0	0	0	0	0	0
ARID1A_G1942D	0	0	0	0	0	0	0	0	0	0	0	0	0	0	0	0	0	0	0	0	0	0	0	0	0	0	0	0	0	0	0.5	0	0.5	0	0	0	0	0	0	0	0	0	0	0	0.17	0	0	0	0
ARID1A_G2012D	0	0.25	0	0	0	0.2	0	0	0	0	0	0.3	0	0	0	0	0	0	0	0	0	0	0	0	0	0	0	0	0	0	0	0	0	0	0.15	0	0	0	0	0	0	0	0	0	0	0	0	0	0
ARID1A_G2040R	0	0	0	0	0	0	0	0	0	0	0	0	0	0.5	0	0	0	0	0	0	0	0	0	0	0	0	0	0	0	0	0	0	0	0	0	0	0	0	0	0	0	0	0	0	0	0.3	0	0	0
ARID1A_G2087E	0	0.12	0	0	0	0	0	0.06	0.1	0.05	0	0.12	0	0	0	0	0	0	0	0	0	0	0	0	0	0	0	0	0	0	0	0	0	0	0	0	0	0	0	0	0	0	0	0	0	0	0.3	0	0
ARID1A_G2087K	0	0	0	0	0	0	0	0.25	0.4	0.12	0	0.4	0	0	0.15	0	0	0	0	0	0	0	0	0	0	0	0	0	0	0	0	0	0	0	0	0	0	0	0	0	0	0	0	0	0	0	0	0	0
ARID1A_G2087R	0	0	0	0	0	0	0	0.3	0.4	0.25	0	0.5	0	0	0	0	0	0	0	0	0	0	0	0	0	0	0	0	0	0	0	0	0	0	0	0	0	0	0	0.17	0	0	0	0	0	0	0	0	0
ARID1A_G2087V	0	0	0	0	0	0	0	0.5	0	0.4	0.5	0	0	0	0	0	0	0	0	0	0	0	0	0	0	0	0	0	0	0	0	0	0	0	0	0	0	0	0	0	0	0	0	0	0	0	0	0	0
ARID1A_G2177R	0	0	0	0	0	0	0	0	0	0	0	0	0	0	0	0	0	0	0	0	0	0	0	0	0	0.2	0	0	0	0	0	0	0	0	0	0	0	0	0	0	0	0	0	0	0	0	0	0	0
ARID1A_G284W	0	0	0	0	0	0	0	0	0	0	0	0	0	0	0	0	0	0	0	0	0	0	0	0	0	0	0	0	0	0	0	0	0	0	0	0	0	0	0	0	0	0	0	0	0	0	0	0	0
ARID1A_G307V	0.4	0	0	0	0	0	0	0	0	0	0	0	0	0	0	0	0	0	0	0.15	0.3	0	0	0	0.2	0	0	0.12	0	0.5	0	0.12	0	0	0	0	0	0	0	0	0	0	0	0	0	0.25	0	0	0
ARID1A_G310S	0.4	0	0	0	0	0	0	0	0	0	0	0	0	0	0	0	0	0.4	0.15	0.25	0.3	0	0.4	0	0.15	0	0	0	0	0.4	0	0	0	0	0.4	0	0	0	0	0	0	0.5	0.01	0.09	0	0.25	0	0	0
ARID1A_G414E	0	0	0	0	0	0	0	0	0	0	0	0	0	0	0	0	0	0	0	0	0	0	0	0	0	0	0	0	0	0.2	0	0	0	0	0	0	0	0	0	0	0	0	0.09	0.5	0	0	0	0	0
ARID1A_G443C	0.12	0	0	0	0	0	0	0	0	0	0	0	0	0	0	0	0	0	0.5	0	0	0	0.4	0	0	0	0	0	0	0	0	0	0	0	0.12	0	0	0	0	0	0	0.4	0	0.25	0	0.3	0	0	0
ARID1A_G461R	0	0	0	0	0	0	0	0	0	0	0	0	0	0	0	0	0	0.4	0	0	0	0	0	0	0	0	0	0	0	0	0	0	0	0	0	0	0	0	0	0	0	0	0.3	0	0	0	0	0	0
ARID1A_G461W	0	0	0	0	0	0	0	0	0	0	0	0	0	0	0	0	0	0.3	0	0	0	0	0	0	0	0	0	0	0	0	0	0	0	0	0	0	0	0	0	0	0	0	0.25	0	0	0	0	0	0
ARID1A_G463V	0.3	0	0	0	0	0	0	0	0	0	0	0	0	0	0	0	0	0	0.04	0.25	0.4	0.06	0.05	0	0.08	0	0	0.4	0	0.01	0	0	0.01	0	0.2	0	0	0	0	0	0	0.5	0.01	0.15	0	0	0	0	0
ARID1A_G655V	0	0	0	0	0	0	0	0	0	0	0	0	0	0	0	0	0	0	0	0	0	0	0	0	0	0	0	0	0	0	0	0	0	0	0	0.01	0	0	0	0	0	0	0	0	0.12	0	0	0	0
ARID1A_G665A	0	0	0	0	0	0	0	0	0	0	0	0	0	0	0	0	0	0	0	0	0	0	0	0	0	0	0	0	0	0	0	0	0	0	0	0.06	0	0	0	0	0	0	0	0	0	0	0	0	0
ARID1A_G701C	0	0	0	0	0	0	0	0	0	0	0	0	0	0	0	0	0	0	0	0	0	0	0	0	0	0	0	0	0	0	0	0	0	0.5	0	0.4	0	0	0	0	0	0	0	0	0	0	0	0	0
ARID1A_G778R	0	0	0	0	0	0	0	0	0	0	0	0	0	0	0	0	0	0	0	0	0	0	0	0	0	0	0	0	0	0	0	0	0	0	0	0.3	0	0	0	0	0	0	0	0.5	0	0	0	0	0
ARID1A_G794R	0	0	0	0	0	0	0	0	0	0	0	0	0	0	0	0	0	0	0.15	0	0.3	0	0	0	0.3	0	0	0	0	0	0	0	0	0	0	0	0	0	0	0	0	0.2	0.01	0.01	0	0	0	0	0
ARID1A_G830A	0	0.4	0.3	0.2	0	0	0	0.4	0.2	0.3	0	0.4	0	0	0	0	0	0	0	0	0.5	0	0	0	0	0	0	0	0	0	0	0	0	0	0	0	0	0	0	0	0	0.09	0.06	0	0	0	0	0	0.17
ARID1A_G830V	0	0	0	0	0	0	0	0	0.25	0	0	0	0	0	0	0	0	0.17	0	0	0	0	0	0	0	0	0	0	0	0	0	0	0	0	0	0	0	0	0	0	0	0.3	0.17	0	0	0	0	0	0.4
ARID1A_G856V	0	0	0	0	0	0	0	0	0	0	0	0	0	0	0	0	0	0	0.5	0	0	0	0	0	0	0	0	0	0	0	0	0	0	0	0	0	0	0	0	0	0	0	0	0	0	0	0	0	0
ARID1A_G864V	0	0	0	0	0	0	0	0	0	0	0	0	0	0	0	0	0	0	0	0	0	0.5	0	0.5	0	0.06	0	0	0.25	0.3	0.12	0	0	0	0	0	0	0.3	0	0	0	0	0.17	0	0	0	0	0.3	0.2
ARID1A_G869S	0	0	0	0	0	0	0	0	0	0	0	0	0	0	0	0	0	0	0	0	0	0	0	0	0	0	0	0	0	0	0	0	0	0	0	0	0	0.5	0	0	0	0	0	0	0	0	0	0	0
ARID1A_G882V	0	0	0	0.4	0	0	0.3	0.3	0.3	0	0	0	0	0	0	0	0	0	0	0	0	0	0	0	0	0	0	0	0	0	0	0	0	0	0	0.2	0	0	0	0	0	0	0.5	0	0	0	0	0	0
ARID1A_G882W	0	0	0	0	0	0	0	0.3	0	0	0	0	0	0	0	0	0	0	0	0	0	0.25	0	0	0	0	0	0	0	0	0	0	0.25	0	0	0	0	0	0	0	0	0	0.17	0	0	0	0	0	0
ARID1A_G927A	0	0	0	0	0	0	0	0	0	0	0	0	0.5	0	0	0	0	0	0	0	0	0	0.01	0	0.12	0	0.4	0.03	0	0	0	0	0.17	0	0	0	0	0	0	0	0	0.12	0.02	0.12	0	0	0	0	0.4
ARID1A_G960V	0	0	0	0	0	0	0	0.25	0.5	0	0	0	0	0	0	0	0	0	0	0	0.4	0.5	0	0.5	0	0	0	0	0	0	0	0	0	0.5	0	0	0	0	0	0	0	0.2	0.12	0.2	0.17	0	0	0	0
ARID1A_H170Y	0	0	0	0	0	0	0	0	0	0	0	0	0	0	0	0	0	0	0	0	0	0	0.4	0	0.3	0	0	0	0	0	0	0	0	0	0	0	0	0	0	0	0	0	0	0	0	0	0	0	0
ARID1A_H2019N	0	0	0	0	0	0	0	0	0	0	0	0	0	0	0	0	0	0	0	0	0	0	0	0	0	0.5	0	0	0	0	0	0	0	0	0	0	0	0	0	0	0	0	0	0	0	0	0	0	0
ARID1A_H210Q	0	0	0	0	0	0	0	0	0	0	0	0	0	0	0	0	0	0	0.06	0	0.4	0	0	0	0	0	0	0.25	0	0.5	0	0	0	0	0	0	0	0.2	0	0	0	0	0	0.25	0	0	0	0	0.1
ARID1A_H495Y	0	0	0	0	0	0	0	0	0	0	0	0	0	0	0	0	0	0	0.08	0.2	0.4	0	0	0	0.5	0	0	0	0	0.1	0	0	0.01	0	0	0	0	0	0	0	0	0	0.07	0.07	0	0	0	0	0.25
ARID1A_H860N	0	0	0	0	0	0	0	0	0	0	0	0	0	0	0	0	0	0	0	0	0	0	0	0	0	0.17	0	0	0.4	0	0.5	0	0	0	0	0	0	0	0	0	0	0	0.09	0	0	0	0	0	0
ARID1A_I2015F	0	0.3	0	0	0	0.2	0	0.5	0	0	0.25	0.2	0	0	0	0	0	0	0	0	0	0	0	0	0	0	0	0	0	0	0	0	0	0	0.05	0	0.5	0	0	0	0	0	0.5	0	0	0	0	0	0
ARID1A_I2127M	0	0	0	0	0	0	0	0.5	0.06	0	0	0	0	0	0	0	0	0	0	0	0.5	0	0	0	0	0	0	0	0	0	0	0	0	0	0	0	0	0	0.4	0	0	0	0	0	0	0	0.4	0	0
ARID1A_I2135N	0	0	0	0	0	0	0	0	0	0	0	0	0	0	0	0	0	0	0	0	0	0	0	0	0	0	0	0	0	0	0	0	0	0	0	0	0	0.5	0	0	0	0	0	0	0	0	0	0	0
ARID1A_I2135V	0	0	0	0	0	0.4	0	0	0	0	0	0	0.5	0	0	0	0	0	0	0	0	0.4	0	0	0	0	0	0	0	0	0	0	0	0	0	0	0	0	0	0	0	0	0.5	0	0	0	0	0	0
ARID1A_I2275T	0	0	0	0	0.3	0.3	0	0.17	0	0	0	0	0	0	0	0	0	0	0	0	0	0.3	0	0	0	0	0	0	0	0.4	0	0	0	0	0	0	0	0	0	0	0	0.5	0	0.12	0	0	0	0	0
ARID1A_I692N	0	0	0	0	0	0	0	0	0	0	0	0	0	0	0	0	0	0	0	0	0	0	0	0	0	0	0	0	0	0	0	0	0	0	0	0	0	0	0	0	0	0	0	0	0	0	0	0	0.17
ARID1A_K1106E	0	0.5	0.5	0	0	0	0	0.04	0.1	0.07	0	0.4	0	0.15	0	0	0	0	0	0	0	0	0	0	0	0	0	0	0.3	0	0.06	0	0	0	0	0	0	0	0	0	0	0	0	0	0	0	0	0	0
ARID1A_K1819N	0	0	0	0	0	0	0	0	0.4	0.5	0	0	0	0	0	0	0	0	0	0	0	0	0	0	0	0	0.15	0.3	0	0	0	0	0	0	0	0	0	0	0	0	0	0	0	0	0	0	0	0	0
ARID1A_K1830Q	0	0	0.1	0	0	0.12	0	0	0	0	0	0	0	0	0	0	0	0	0	0	0	0	0	0	0	0	0	0	0	0	0	0.4	0	0	0	0	0	0	0	0	0	0	0	0	0.4	0	0	0	0
ARID1A_K2025E	0	0	0	0	0	0	0	0	0	0	0	0	0	0	0	0	0	0	0	0	0	0	0	0	0	0	0	0	0	0.17	0	0	0	0	0	0.17	0	0.17	0	0	0	0	0	0	0.02	0	0	0	0
ARID1A_K2025T	0	0	0	0	0	0	0	0	0	0	0	0	0	0	0.15	0	0	0	0	0	0	0	0	0	0	0	0	0	0	0.5	0	0	0	0	0	0.03	0	0.3	0	0	0	0	0	0	0.01	0	0	0	0
ARID1A_K389Q	0	0	0	0	0	0	0	0	0	0	0	0	0	0	0	0	0	0	0.3	0.5	0.06	0	0	0	0	0	0	0.5	0	0	0	0	0	0	0	0.02	0	0.3	0	0	0	0	0	0.2	0	0	0	0	0
ARID1A_L1028V	0	0	0	0	0.4	0	0	0	0.5	0	0	0	0	0	0	0.06	0.3	0.15	0	0	0	0	0	0	0	0	0	0.25	0	0.3	0	0	0	0	0	0	0	0.25	0.15	0.4	0	0	0.5	0	0	0	0	0	0
ARID1A_L1041M	0	0	0	0	0	0	0	0	0.5	0	0	0	0	0	0	0	0	0	0.1	0	0.15	0.5	0	0	0	0.17	0.5	0	0.09	0	0.05	0	0.07	0.3	0	0.01	0.3	0	0	0	0	0	0	0	0.3	0	0	0	0
ARID1A_L1049V	0	0	0	0	0	0	0.4	0	0	0	0	0	0	0	0	0	0	0	0	0	0	0	0	0	0	0	0	0	0	0	0	0	0	0	0	0.03	0	0	0	0	0	0	0	0	0	0	0	0	0
ARID1A_L1051R	0	0	0	0	0.08	0	0.12	0	0	0.4	0	0	0	0	0	0	0	0	0	0	0	0	0	0.02	0	0.25	0	0.5	0	0	0	0	0	0	0	0	0	0	0	0.01	0.04	0	0	0	0	0	0	0	0.15
ARID1A_L1100F	0	0	0	0	0	0.25	0	0	0	0	0	0	0	0.08	0	0.01	0.01	0.01	0	0	0	0	0.5	0	0.04	0	0	0.06	0	0.12	0	0	0.5	0	0.17	0	0	0.3	0.09	0	0	0	0	0.03	0	0	0	0	0
ARID1A_L1309I	0	0	0	0	0	0	0	0	0	0	0	0	0	0	0	0	0	0	0	0	0	0	0	0	0	0	0	0	0	0	0	0	0	0.4	0	0	0	0	0	0	0	0	0	0	0	0	0	0	0
ARID1A_L1713P	0	0.4	0.4	0	0	0.04	0	0	0.5	0.15	0	0	0	0	0	0	0	0	0	0	0	0	0	0	0	0	0	0.08	0	0	0	0	0	0	0	0	0	0.5	0	0	0	0	0	0	0.3	0	0	0	0.3
ARID1A_L181M	0	0	0	0	0	0.4	0	0	0	0	0	0	0	0	0	0	0	0	0	0	0	0	0	0	0	0	0	0	0	0	0	0	0	0	0	0	0	0	0	0	0	0	0	0	0.07	0	0	0	0.2
ARID1A_L1991M	0	0	0	0	0	0	0	0	0	0	0	0	0	0	0	0	0	0	0	0.2	0.06	0.3	0	0	0	0	0	0	0	0.3	0	0.04	0.3	0	0	0	0	0	0	0	0.12	0	0.09	0.1	0	0.05	0	0	0
ARID1A_L2008R	0	0	0	0	0	0	0	0	0	0	0	0	0	0	0	0	0	0	0	0	0	0	0	0.5	0	0	0	0	0.3	0.4	0	0	0	0	0	0	0	0.4	0	0	0	0	0	0	0	0.09	0	0.17	0
ARID1A_L2011R	0	0	0	0	0	0	0	0	0	0	0	0	0	0	0	0	0	0	0	0	0	0	0	0	0	0	0	0	0	0	0	0	0	0	0.4	0	0.5	0	0	0	0	0	0	0	0	0	0	0	0
ARID1A_L2056R	0	0	0	0	0	0	0	0	0	0	0	0	0	0	0	0	0	0	0	0	0	0	0	0	0	0	0	0	0.08	0	0	0	0	0	0	0	0	0.5	0.3	0	0.06	0	0	0	0	0	0	0	0.25
ARID1A_L2064P	0	0	0	0	0	0	0	0	0	0	0	0	0	0	0	0	0	0	0	0	0	0	0	0	0	0	0	0	0	0	0	0	0	0.12	0	0.15	0	0	0	0	0	0	0	0	0.4	0	0	0	0
ARID1A_L2064R	0	0	0	0	0	0	0	0	0	0	0	0	0	0	0	0	0	0	0	0	0	0	0	0	0	0	0	0	0	0	0	0	0	0.2	0	0	0	0	0	0	0	0	0	0	0	0	0	0	0.5
ARID1A_L2071S	0	0	0	0	0	0	0	0	0	0	0	0	0	0	0	0	0	0	0	0	0	0	0	0	0	0	0	0	0	0	0	0	0	0	0	0	0	0	0	0	0	0	0	0.4	0	0	0	0	0
ARID1A_L2174R	0	0	0	0	0	0	0	0	0	0	0	0	0	0	0	0	0	0	0	0	0	0	0	0	0	0	0	0	0.25	0	0.08	0	0	0	0	0	0	0	0	0	0	0	0	0	0	0	0	0	0
ARID1A_L2195P	0	0	0	0	0	0	0	0	0	0	0	0	0	0	0	0	0	0	0	0	0	0	0	0	0	0	0	0	0	0	0	0	0	0	0	0	0	0	0	0	0	0	0	0	0	0.04	0	0	0.25
ARID1A_L2239P	0	0	0	0	0	0.4	0	0	0	0	0	0	0	0	0	0	0	0	0	0	0	0	0	0.12	0	0	0	0	0	0.4	0	0	0	0	0	0.25	0	0	0.5	0	0.08	0	0	0	0	0.5	0	0.08	0.01
ARID1A_L2258R	0	0	0	0	0	0	0	0.5	0	0	0	0	0	0	0	0	0	0	0	0	0	0	0	0	0	0	0	0	0.07	0	0	0	0.3	0	0	0	0	0	0	0	0	0	0	0	0	0.5	0	0	0.5
ARID1A_L573V	0.3	0	0	0	0	0	0	0	0	0	0	0	0	0	0	0	0	0	0.04	0.04	0.01	0.12	0.25	0	0.17	0	0	0	0	0	0	0	0.2	0	0	0	0	0	0	0	0	0	0.5	0.5	0	0.2	0	0	0
ARID1A_L630M	0	0	0	0	0	0	0	0	0	0	0	0	0	0	0	0	0	0	0	0	0	0	0	0	0	0	0	0	0.06	0	0	0	0	0	0	0	0	0	0	0	0	0	0	0	0	0	0	0	0
ARID1A_M1036V	0	0	0	0	0	0	0	0	0	0	0	0	0	0	0	0	0	0	0	0	0.4	0.09	0	0	0	0	0	0	0	0	0	0	0	0	0	0	0	0	0	0	0	0	0	0	0	0.4	0	0	0
ARID1A_M1154T	0	0	0	0	0	0	0	0	0	0	0	0	0	0	0.25	0	0	0	0	0	0	0	0	0	0	0	0	0	0	0	0	0	0	0	0	0	0	0	0	0	0	0	0	0	0	0	0	0	0
ARID1A_M1215I	0	0	0	0	0	0	0	0	0	0	0	0	0	0	0	0	0	0	0	0	0	0	0	0	0	0	0	0	0	0	0	0	0	0	0	0.5	0	0	0	0	0	0	0	0	0	0	0	0	0
ARID1A_M1221R	0	0	0	0	0	0	0	0	0	0	0	0	0	0	0	0	0	0	0	0	0	0	0	0	0	0	0	0	0	0	0	0	0.3	0	0.5	0	0	0.5	0	0	0	0	0.5	0	0	0	0	0	0
ARID1A_M1221T	0	0	0	0	0	0	0	0	0	0	0	0	0	0	0	0	0	0	0.4	0.2	0.3	0.3	0	0	0	0	0	0	0	0	0	0	0.4	0	0	0	0	0	0	0	0	0	0.4	0	0	0	0	0	0
ARID1A_M1236I	0	0	0	0	0	0	0	0	0	0	0	0	0	0	0	0	0	0	0	0	0	0	0	0	0	0	0	0	0	0	0	0	0	0	0	0	0	0	0	0	0	0	0	0	0.5	0	0	0	0
ARID1A_M1273I	0	0	0	0	0	0	0	0	0	0	0	0	0	0	0	0	0	0	0	0	0	0	0	0	0	0	0	0	0	0	0	0	0.5	0	0	0	0	0	0	0	0	0	0	0	0	0	0	0	0
ARID1A_M1373I	0	0	0	0	0	0	0	0	0	0	0	0	0	0	0	0	0	0	0.3	0	0	0	0	0	0	0	0	0.2	0	0.25	0	0	0	0	0	0	0	0	0.25	0	0	0	0.1	0.3	0.4	0	0	0	0.04
ARID1A_M1661I	0	0	0	0	0	0	0	0	0	0	0	0	0.4	0	0	0	0	0	0	0	0	0	0	0.03	0	0.5	0	0	0	0	0	0	0	0	0	0	0.3	0.15	0.5	0	0.03	0	0	0	0	0	0	0	0.09
ARID1A_M274I	0	0	0	0	0	0	0	0	0	0	0	0	0	0	0	0	0	0	0	0	0	0	0	0	0	0	0	0	0	0	0	0	0	0	0	0	0.01	0.02	0.1	0	0.08	0	0	0	0	0	0	0	0
ARID1A_M651L	0	0	0	0	0	0	0	0	0	0	0	0	0	0	0	0	0	0	0	0	0	0	0	0	0	0	0	0	0	0	0	0	0	0	0	0.03	0	0	0	0	0	0	0	0	0.5	0	0	0	0
ARID1A_M741I	0	0	0	0	0	0	0	0	0	0	0	0	0	0	0	0	0	0	0	0	0	0	0	0	0	0	0	0	0	0	0	0	0	0	0	0.2	0	0	0	0	0	0	0	0	0.3	0	0	0	0
ARID1A_M759V	0	0	0	0	0	0	0	0	0	0	0	0	0	0	0	0	0	0.5	0	0	0	0.2	0	0	0	0	0	0	0	0	0	0	0	0	0	0	0	0.5	0.5	0	0	0	0	0	0	0	0	0	0
ARID1A_M793K	0	0	0	0	0	0	0	0	0	0	0	0	0	0	0	0	0	0	0	0	0	0	0	0	0.09	0	0	0	0	0	0	0	0	0	0	0	0	0	0.15	0	0	0.4	0.01	0.06	0	0	0	0	0
ARID1A_M875V	0	0.5	0.5	0.2	0	0	0	0.12	0.17	0.03	0	0.1	0	0	0	0	0	0	0	0	0	0	0	0	0	0	0	0	0	0	0	0	0	0.12	0	0	0	0	0	0	0	0	0	0	0	0	0	0	0
ARID1A_M918I	0	0	0	0	0	0	0	0	0	0	0	0	0	0	0	0	0	0	0	0	0	0.25	0	0	0	0	0	0	0	0	0	0	0	0	0	0.4	0	0	0	0	0	0	0	0	0	0	0	0	0.09
ARID1A_M918V	0	0	0	0	0	0	0	0	0	0	0	0	0	0	0	0	0	0	0	0	0	0.4	0	0	0	0	0	0	0	0	0	0	0	0	0	0.4	0	0	0	0	0	0	0	0	0	0	0	0	0.12
ARID1A_M923I	0	0	0	0	0	0	0	0	0	0	0	0	0	0	0	0	0	0	0	0.5	0	0.4	0.17	0	0	0	0	0.1	0	0	0	0	0.25	0	0	0	0	0.4	0	0	0	0.2	0.03	0	0	0	0	0	0
ARID1A_N1079I	0	0	0	0	0	0	0	0	0	0	0	0	0	0	0	0	0	0	0	0	0	0	0	0	0	0	0	0	0	0	0	0	0	0	0	0	0	0	0	0	0	0	0	0.2	0	0	0	0	0.5
ARID1A_N1203Y	0.4	0	0	0	0	0	0	0	0	0	0	0	0	0	0	0	0	0	0	0.5	0	0.17	0.3	0	0.25	0	0.12	0.06	0	0	0	0	0.01	0	0	0	0.08	0.17	0.05	0.3	0.07	0	0.05	0	0	0.04	0	0	0
ARID1A_N1475T	0	0	0	0	0	0	0	0	0	0	0	0	0	0	0	0	0	0	0	0	0	0	0	0	0	0	0	0	0	0	0	0	0	0	0	0	0	0	0	0	0	0	0	0.15	0	0	0	0	0
ARID1A_N1800Y	0	0	0	0	0	0	0	0	0	0	0	0	0	0	0	0	0	0	0	0	0	0	0	0	0	0	0	0	0	0	0	0	0	0	0	0	0	0	0	0	0	0	0	0	0	0	0	0	0
ARID1A_N2131D	0	0	0	0	0	0	0	0	0	0	0	0	0	0	0	0	0	0	0	0	0	0	0	0	0	0	0	0	0	0	0	0	0	0	0	0	0	0	0	0	0	0	0	0	0	0	0	0	0
ARID1A_N791K	0	0	0	0	0	0	0	0	0	0	0	0	0	0	0	0	0	0	0.05	0	0.12	0	0	0	0.08	0	0	0.5	0	0.15	0	0	0	0	0.25	0	0	0	0.17	0	0	0.08	0.01	0.04	0	0	0	0	0
ARID1A_N957T	0	0	0	0	0	0	0	0.5	0.4	0.5	0	0.4	0	0	0	0	0	0	0.5	0	0.17	0.3	0	0	0	0	0	0	0	0	0	0	0	0	0	0	0	0	0	0	0	0.4	0.06	0	0.4	0	0	0	0
ARID1A_P1048S	0.5	0.3	0	0	0.2	0	0.03	0.4	0	0.2	0	0	0	0	0	0	0	0	0	0	0	0	0	0	0.4	0	0	0.4	0	0	0	0	0	0	0.25	0.01	0	0	0	0	0.4	0	0	0	0	0.12	0	0	0
ARID1A_P1144S	0	0	0	0	0	0	0	0	0	0	0	0	0	0	0	0	0	0	0	0	0	0	0	0	0	0	0	0	0	0	0	0	0	0	0	0	0	0	0	0	0	0	0.3	0	0	0	0	0	0
ARID1A_P1147L	0	0	0	0	0	0	0	0	0	0	0	0	0	0	0	0	0	0	0	0	0	0	0	0	0	0	0	0.4	0	0	0	0	0	0	0	0	0	0	0	0	0	0.4	0.07	0	0	0.5	0	0	0
ARID1A_P1244H	0	0	0	0	0	0	0	0	0	0	0	0	0	0	0	0	0	0	0	0	0	0	0	0	0	0	0	0	0	0	0	0	0.5	0	0	0	0	0	0	0	0	0	0.4	0.09	0	0	0	0	0.4
ARID1A_P1321S	0	0	0	0	0	0	0	0	0	0	0	0	0	0	0	0	0	0	0	0	0	0	0	0	0.12	0	0	0	0.5	0	0	0	0	0	0	0	0	0.2	0	0	0	0	0.4	0.4	0	0	0	0	0
ARID1A_P136T	0	0	0	0	0	0	0	0	0	0	0	0	0	0	0	0	0	0	0	0	0	0	0	0	0	0	0	0	0	0	0	0	0	0	0	0.2	0	0	0	0	0	0	0	0	0	0	0	0	0
ARID1A_P1456S	0	0	0	0	0	0	0	0	0	0	0	0	0	0.4	0	0	0	0	0	0	0	0	0	0	0	0.09	0	0	0	0	0.09	0	0	0	0	0	0	0	0	0	0	0	0	0.3	0	0	0	0	0
ARID1A_P1484L	0	0.3	0.3	0.1	0.12	0.17	0	0.25	0.05	0.05	0	0.03	0	0	0	0	0	0	0.5	0	0	0	0	0	0	0	0	0	0	0	0	0	0.2	0	0	0.4	0	0	0	0	0	0	0	0	0	0	0	0	0
ARID1A_P1557L	0	0	0	0	0	0	0	0	0	0.25	0	0	0	0	0	0	0	0	0	0	0	0	0	0	0	0	0	0.17	0	0	0	0	0	0	0	0	0	0	0	0	0	0	0.4	0.4	0	0	0	0	0.08
ARID1A_P1567L	0	0	0	0	0	0	0	0	0	0	0	0	0	0	0	0	0	0	0.4	0	0	0	0	0.4	0	0	0	0	0	0.4	0	0	0.07	0	0	0.12	0	0	0	0	0	0	0.3	0.4	0	0.05	0	0	0
ARID1A_P1583S	0	0.5	0	0.05	0	0	0	0.07	0.12	0.17	0	0.4	0	0	0	0	0	0	0	0	0	0	0	0	0	0	0	0	0	0.4	0	0	0	0	0	0	0	0	0	0	0	0	0	0.06	0.06	0	0	0	0.4
ARID1A_P158Q	0	0	0	0	0	0	0	0	0	0	0	0	0	0	0	0	0	0	0	0	0	0	0	0	0	0	0	0	0	0	0	0	0	0	0	0.5	0	0	0	0	0.2	0	0	0	0	0	0	0	0
ARID1A_P1601S	0	0	0	0	0	0	0	0	0	0	0	0	0	0	0	0	0	0	0	0	0	0	0	0	0	0	0	0.2	0	0.2	0	0	0.4	0	0	0.07	0	0	0	0	0	0	0	0.06	0	0.1	0	0	0
ARID1A_P1605S	0	0	0	0	0	0	0	0	0	0	0	0	0.12	0	0.04	0	0	0	0	0	0	0	0	0.5	0	0	0	0.12	0	0.5	0	0	0.4	0	0	0	0	0	0	0	0	0	0.5	0.12	0	0.05	0	0	0
ARID1A_P1619L	0	0	0	0	0	0	0.25	0.12	0.12	0.12	0	0	0	0	0	0	0	0	0	0	0	0	0	0.4	0	0	0	0.17	0	0.3	0	0	0.3	0	0	0	0.08	0	0.5	0	0	0	0	0	0.1	0	0	0	0.17
ARID1A_P1629L	0	0	0	0	0	0	0	0	0	0	0	0	0	0	0	0	0	0	0	0	0	0	0	0.4	0	0.5	0	0	0	0	0	0	0	0	0	0.07	0	0	0	0	0	0	0	0	0.25	0	0	0	0
ARID1A_P16S	0	0	0	0	0	0	0	0	0	0	0	0	0	0	0	0	0	0	0	0	0	0	0	0	0	0	0	0	0	0	0	0	0.4	0	0	0.4	0	0	0	0	0	0	0	0	0	0	0	0	0
ARID1A_P1739Q	0	0	0	0	0	0	0	0	0	0	0	0	0	0	0	0	0	0	0	0	0	0	0	0	0	0	0	0	0	0	0	0	0	0	0	0	0	0	0	0	0	0	0	0	0	0	0	0	0
ARID1A_P1747S	0	0	0	0	0	0	0	0	0	0	0	0	0	0	0	0	0	0	0	0	0	0	0	0	0	0	0	0	0	0	0	0	0	0	0	0	0	0	0	0	0	0	0	0	0	0.1	0	0	0
ARID1A_P1756R	0	0	0	0	0	0	0	0	0	0	0	0	0	0.4	0	0	0	0	0	0	0	0	0	0	0	0	0	0	0	0	0	0	0	0	0	0	0	0	0	0	0	0	0	0.07	0.3	0	0	0.3	0
ARID1A_P1945L	0	0	0	0	0	0	0	0	0	0	0	0	0	0.4	0	0	0	0	0	0	0	0	0	0	0	0	0	0.4	0	0	0	0	0	0	0	0	0	0	0	0	0	0	0	0.07	0.08	0	0	0	0.25
ARID1A_P194L	0	0	0	0	0	0	0	0	0	0	0	0	0	0	0	0	0	0	0	0	0	0	0	0	0	0	0	0	0	0	0	0	0	0	0	0	0	0	0	0	0	0	0	0	0	0	0	0	0
ARID1A_P2077S	0.17	0	0	0	0	0	0	0	0	0.5	0	0.5	0	0	0	0	0	0	0	0	0	0	0	0	0	0	0	0	0	0.5	0	0	0	0	0	0	0	0	0	0	0	0	0	0	0.15	0	0.5	0	0
ARID1A_P2114L	0	0	0	0	0	0	0	0	0	0	0	0	0	0	0	0	0	0	0	0	0	0	0	0	0	0	0	0	0	0	0	0	0	0	0	0	0	0	0	0	0.3	0	0	0	0	0	0	0	0
ARID1A_P2114Q	0	0	0	0	0	0	0	0	0	0	0	0	0	0	0	0	0	0	0	0	0	0	0	0	0	0	0	0	0	0	0	0	0	0	0	0	0	0	0.25	0	0	0	0	0	0	0	0	0	0
ARID1A_P224Q	0	0	0	0	0	0	0	0	0	0	0	0	0	0	0	0	0	0.25	0	0	0	0	0	0	0	0	0	0	0	0	0	0	0.5	0	0	0	0	0.4	0	0	0	0	0	0	0	0	0	0	0.25
ARID1A_P2265Q	0	0	0	0	0	0	0	0	0	0.4	0	0	0	0	0	0	0	0	0.03	0	0.3	0	0	0	0	0	0.4	0	0	0	0	0	0	0	0	0	0	0	0	0	0	0	0	0	0	0	0	0	0
ARID1A_P279L	0	0	0	0	0	0	0	0	0	0	0	0	0	0	0	0	0	0	0	0	0	0	0	0	0	0	0	0	0	0	0	0	0	0	0	0	0	0	0	0	0	0	0	0	0	0	0	0	0
ARID1A_P383S	0	0	0	0	0	0	0	0	0	0	0	0	0	0	0.3	0	0	0	0.15	0.12	0.03	0.5	0	0	0	0	0	0.5	0	0	0	0	0.12	0	0	0	0	0	0	0	0	0	0	0	0	0.5	0	0	0
ARID1A_P452L	0	0	0	0	0	0	0	0	0	0	0	0	0	0	0	0	0	0.4	0	0	0	0	0.3	0	0	0	0	0.15	0	0.3	0	0	0.25	0	0.15	0	0	0	0	0	0	0	0	0	0	0	0	0	0
ARID1A_P452R	0	0	0	0	0	0	0	0	0	0	0	0	0	0	0	0	0	0	0	0	0.4	0	0	0	0	0	0	0.08	0	0	0	0	0.25	0	0	0	0	0	0	0	0	0	0	0	0	0	0	0	0
ARID1A_P452S	0	0	0	0	0	0	0	0	0	0	0	0	0	0	0	0	0	0	0	0	0.25	0	0	0	0	0	0	0.06	0	0.3	0	0	0.3	0	0	0	0	0	0	0	0	0	0.4	0	0	0	0	0	0
ARID1A_P459L	0	0	0	0	0	0	0	0	0	0	0	0	0	0	0	0	0	0	0.4	0	0	0	0	0	0	0	0	0	0	0	0	0	0	0	0	0	0	0	0	0	0	0	0.15	0	0	0	0	0	0
ARID1A_P490L	0	0	0	0	0	0	0	0	0	0	0	0	0	0	0	0	0	0	0	0	0	0	0	0	0	0	0	0	0	0	0	0	0.5	0	0	0	0	0	0	0	0	0	0	0	0.4	0	0	0	0
ARID1A_P531L	0	0	0	0	0	0	0	0	0	0	0	0	0	0	0	0	0	0	0	0	0	0	0	0	0	0	0	0	0	0.5	0	0	0	0	0	0	0	0	0	0	0	0	0.5	0.4	0.12	0	0	0	0.15
ARID1A_P545H	0	0	0	0	0	0	0	0	0	0	0	0	0	0	0	0	0	0	0	0	0	0	0	0	0	0	0	0	0	0.2	0	0	0	0	0	0	0	0	0	0	0	0	0.17	0.4	0.12	0	0	0	0
ARID1A_P570T	0	0	0	0	0	0	0	0	0	0	0	0	0	0	0	0	0	0	0	0	0	0	0	0	0	0	0	0	0	0	0	0	0	0	0	0	0	0	0	0	0	0	0	0	0.2	0	0	0	0
ARID1A_P616S	0	0	0	0	0	0	0	0	0	0	0	0	0	0	0.1	0	0	0	0	0	0	0	0	0	0	0	0	0	0	0	0.4	0	0	0	0	0	0	0	0	0	0	0.09	0.12	0.04	0.5	0	0	0	0.5
ARID1A_P636S	0	0	0	0	0	0	0	0	0	0	0	0	0	0	0	0	0	0	0	0	0	0	0	0	0	0	0	0	0	0	0	0	0	0	0	0	0.01	0.25	0.06	0	0.25	0	0.25	0	0	0	0	0	0
ARID1A_P680L	0	0	0	0	0	0	0	0	0	0	0	0	0	0	0	0	0	0	0	0	0	0	0	0	0	0	0	0	0	0	0	0	0	0	0	0	0	0	0	0	0	0	0	0.3	0	0.3	0	0	0.4
ARID1A_P680T	0	0	0	0	0	0	0	0	0	0	0	0	0	0	0	0	0	0	0	0	0	0	0	0	0	0	0.5	0	0	0.25	0	0	0	0	0	0	0	0	0	0	0	0	0	0	0	0.25	0	0	0
ARID1A_P687H	0	0	0	0	0	0	0	0	0	0	0	0	0	0	0	0	0	0	0.3	0	0.15	0.12	0	0	0	0	0	0.25	0	0	0	0	0.17	0	0	0	0	0	0	0	0	0	0	0	0.3	0.4	0	0	0
ARID1A_P687S	0	0	0	0	0	0	0	0	0	0	0	0	0	0	0	0	0	0	0.5	0	0.12	0.12	0	0	0	0	0	0	0	0	0	0	0.3	0	0	0	0	0	0	0	0	0	0	0	0	0.5	0	0	0
ARID1A_P68A	0	0	0	0	0	0	0	0	0	0	0	0	0	0	0	0	0	0	0	0	0	0	0	0	0	0	0	0	0	0	0	0	0	0	0	0	0	0	0	0	0	0	0	0	0	0	0	0	0
ARID1A_P729R	0	0	0	0	0	0	0	0	0	0	0	0	0	0	0	0	0	0	0	0	0	0	0	0	0	0	0	0	0	0	0	0	0	0	0	0.5	0	0	0	0	0	0	0	0	0	0.5	0	0	0
ARID1A_P773L	0	0	0	0	0	0	0	0	0	0	0	0	0	0	0	0	0	0	0	0	0	0	0	0	0	0	0	0	0	0	0	0	0	0	0	0	0	0	0	0	0	0	0	0	0	0	0	0	0.5
ARID1A_P776L	0	0	0	0	0	0	0	0	0	0	0	0	0	0	0	0	0	0	0	0	0	0	0	0	0	0	0	0	0	0	0	0	0	0	0	0	0	0	0	0	0	0	0	0.2	0	0	0	0	0
ARID1A_P798L	0	0	0	0	0	0	0	0	0	0	0	0	0	0	0	0	0	0	0	0	0	0	0	0	0	0	0	0	0	0	0	0	0	0	0	0	0	0	0	0	0	0	0	0	0	0	0	0	0
ARID1A_P7T	0	0	0	0	0	0	0	0	0	0	0	0	0	0	0	0	0	0	0	0	0	0	0	0	0	0	0	0	0	0	0	0.25	0	0	0	0	0	0	0	0	0	0	0	0	0	0.5	0	0	0
ARID1A_P848S	0	0	0	0	0	0	0	0	0	0	0	0	0	0	0	0	0	0	0	0	0	0	0	0	0	0	0	0.2	0	0.1	0	0	0.25	0	0	0	0	0	0	0	0	0	0.12	0	0	0	0	0	0
ARID1A_P849S	0	0	0	0	0	0	0	0	0	0	0	0	0	0	0	0	0	0	0	0	0	0	0	0	0.3	0	0	0.5	0	0	0	0	0	0	0	0	0	0	0	0	0	0	0	0	0	0	0	0	0
ARID1A_P854L	0	0	0	0.4	0	0	0	0	0	0	0.5	0	0	0	0	0	0	0	0	0	0	0	0	0	0	0	0	0	0	0	0	0	0	0	0	0	0	0	0	0	0	0	0	0	0	0	0	0	0
ARID1A_P855S	0	0	0	0	0	0	0	0	0	0	0	0	0	0	0	0	0	0	0	0	0	0	0	0	0	0	0	0	0	0	0	0	0	0	0	0	0.12	0	0	0	0	0	0	0.5	0	0	0	0	0
ARID1A_P943T	0	0	0	0	0	0	0	0	0	0	0	0	0	0	0	0	0	0	0	0.5	0	0	0.17	0	0	0	0	0	0	0	0	0	0.17	0.3	0.12	0	0	0	0	0	0	0.2	0.15	0.4	0	0	0	0	0
ARID1A_Q1200	0	0	0	0	0	0	0	0	0	0	0	0	0	0	0	0	0	0	0.25	0	0.5	0.25	0	0	0	0	0.4	0.4	0	0	0	0	0.05	0	0	0	0.17	0.4	0.2	0.4	0.01	0	0	0	0	0	0	0	0
ARID1A_Q1357L	0	0	0	0	0	0	0	0	0	0	0	0	0	0	0	0	0	0	0	0	0	0	0	0	0	0	0	0	0	0	0	0	0	0	0	0	0	0.15	0	0	0	0	0	0	0	0	0	0	0
ARID1A_Q1403L	0	0	0	0	0	0	0	0	0	0	0	0	0	0	0	0	0	0	0	0	0	0	0	0	0	0	0	0.5	0	0	0	0	0	0	0	0	0	0	0	0	0	0	0	0.5	0	0	0	0	0
ARID1A_Q1512H	0	0	0	0	0	0	0	0	0	0	0	0	0	0	0	0	0	0	0	0	0	0	0	0	0	0	0	0	0	0	0	0	0.12	0	0	0	0	0	0	0	0.07	0	0	0	0.1	0	0	0	0
ARID1A_Q1650E	0	0	0	0	0	0	0	0	0	0	0	0	0	0	0	0	0	0	0	0	0	0	0	0	0	0	0	0	0	0	0	0	0	0	0	0	0	0	0	0	0	0	0	0	0	0	0	0	0
ARID1A_Q1856H	0	0	0	0	0	0	0	0	0	0	0	0	0.5	0.25	0	0	0	0	0.04	0	0.02	0	0	0.15	0	0	0	0	0	0.5	0	0	0.25	0	0	0	0	0	0	0.2	0	0	0	0	0.5	0	0	0	0
ARID1A_Q185L	0	0	0	0	0	0	0	0	0	0	0	0	0	0	0	0	0	0	0	0	0	0	0	0	0	0	0	0	0	0	0	0	0	0	0	0	0	0	0	0	0	0	0.4	0	0	0	0	0	0
ARID1A_Q1947H	0	0	0	0	0	0	0	0	0	0	0	0	0	0	0	0	0	0	0	0	0	0	0	0.5	0	0	0	0	0	0	0	0	0.4	0	0	0.12	0	0	0	0	0	0	0	0	0.25	0.5	0	0	0
ARID1A_Q2039R	0	0	0	0	0	0	0	0	0	0	0	0	0	0.5	0	0	0	0	0	0	0	0	0	0	0	0	0	0	0	0	0	0	0	0	0	0	0	0	0	0	0	0	0	0	0	0	0	0	0
ARID1A_Q2070H	0	0	0.3	0.3	0	0	0	0	0	0	0	0	0	0	0	0	0	0	0	0	0	0	0	0	0	0	0	0	0	0	0	0	0	0	0	0	0	0	0	0	0	0	0	0.5	0	0	0	0	0
ARID1A_Q2188H	0	0	0	0	0	0	0	0	0	0	0	0	0	0	0	0	0	0	0	0	0	0	0	0.03	0	0	0	0	0	0	0	0	0	0	0	0	0	0	0	0	0	0	0	0	0.4	0	0	0	0
ARID1A_Q297K	0	0	0	0	0	0	0	0	0	0	0	0	0	0	0	0	0	0	0	0	0	0	0	0	0	0	0	0	0	0	0	0	0	0	0	0	0	0	0	0	0	0	0	0	0	0	0	0	0
ARID1A_Q479E	0	0	0	0	0	0	0	0	0	0	0	0	0	0	0	0	0	0	0	0	0	0	0	0	0	0	0	0	0	0.15	0	0	0.4	0	0	0	0	0	0	0	0	0	0	0	0	0	0	0	0
ARID1A_Q492H	0	0	0	0	0	0	0	0	0	0	0	0	0	0	0	0	0	0	0.04	0.15	0.3	0.15	0	0	0.5	0	0	0	0	0.25	0	0	0.01	0	0	0	0	0	0	0	0	0	0	0	0.08	0	0	0	0
ARID1A_Q528L	0	0	0	0	0	0	0	0	0	0	0	0	0	0	0	0	0	0	0	0	0	0	0	0	0	0	0	0	0	0	0	0	0	0	0	0	0	0	0	0	0	0	0.4	0	0	0	0	0	0
ARID1A_Q576H	0.5	0	0	0	0	0	0	0	0	0	0	0	0	0	0	0	0	0	0.15	0.3	0.04	0.4	0.1	0	0.17	0	0.5	0	0	0	0	0	0.17	0	0.25	0	0	0	0	0	0	0	0.2	0.25	0.17	0.15	0	0	0
ARID1A_Q583K	0	0	0	0	0	0	0	0	0	0	0	0	0	0	0	0	0	0	0	0	0	0	0	0	0	0	0	0	0	0	0	0	0	0	0	0	0	0	0	0	0	0	0	0	0	0	0	0	0.25
ARID1A_Q605E	0	0	0	0	0	0	0	0	0	0	0	0	0	0	0	0	0	0	0	0	0	0	0	0	0	0	0	0	0	0	0	0	0	0	0	0	0	0	0	0	0	0	0	0	0	0	0	0	0
ARID1A_Q611H	0	0	0	0	0	0	0	0	0	0	0	0	0	0	0	0	0	0	0	0	0	0	0	0.5	0	0	0	0	0	0	0	0	0	0	0	0	0	0	0	0	0	0	0	0	0.02	0	0	0	0
ARID1A_Q790H	0	0	0	0	0	0	0	0	0	0	0	0	0	0	0	0	0	0	0.04	0.17	0.05	0.5	0	0	0.06	0	0	0	0	0.2	0	0	0.5	0	0.25	0	0	0	0.4	0	0	0.05	0.01	0.01	0	0	0	0	0
ARID1A_Q802P	0	0	0	0	0	0	0	0	0	0	0	0	0	0	0	0	0	0.5	0	0	0	0	0.4	0	0.5	0	0	0.4	0	0	0	0	0	0	0.4	0	0	0	0	0	0	0	0.2	0	0	0	0	0	0
ARID1A_R1020S	0	0	0	0	0	0	0	0	0	0	0	0	0	0	0	0	0	0	0.3	0.2	0	0	0	0	0	0	0	0.4	0	0	0	0	0.25	0	0	0	0	0	0	0	0	0	0	0	0.4	0	0	0	0
ARID1A_R1046K	0	0	0	0	0	0	0	0	0	0	0	0	0.2	0	0.17	0	0	0	0	0	0	0	0	0.3	0	0	0	0	0	0	0.25	0	0	0	0	0.03	0	0	0	0	0	0	0	0	0.4	0	0	0	0
ARID1A_R1109Q	0	0	0	0	0	0	0	0	0	0	0	0	0	0	0	0	0	0	0	0	0	0	0	0	0	0	0	0	0	0	0	0	0	0	0	0	0	0	0	0	0	0	0	0	0	0	0	0	0
ARID1A_R1202L	0	0	0	0	0	0	0	0	0	0	0	0	0	0	0	0	0	0	0.03	0.2	0.03	0.04	0	0	0	0	0.4	0.4	0	0	0	0	0.1	0	0	0	0	0	0.12	0.3	0.03	0	0	0	0	0.4	0	0	0
ARID1A_R1223C	0.5	0	0	0	0	0	0	0	0	0	0	0	0	0	0	0	0	0	0.03	0.25	0.04	0.25	0	0	0	0	0	0	0.4	0	0	0	0.4	0	0.4	0	0	0	0.4	0	0	0	0.25	0	0	0	0	0	0
ARID1A_R1223H	0	0	0	0	0	0	0	0	0	0	0	0	0	0	0	0	0	0	0.02	0.1	0.03	0.12	0	0	0	0	0	0	0	0	0	0	0.2	0	0.25	0	0	0	0	0	0	0	0.3	0	0	0	0.3	0	0
ARID1A_R1237M	0	0	0	0	0	0	0	0	0	0	0	0	0	0	0	0	0	0	0	0	0	0	0	0	0	0	0	0	0	0.08	0	0	0.12	0	0	0	0	0	0.2	0	0	0	0.15	0.05	0.07	0	0	0	0.17
ARID1A_R1262C	0	0	0	0	0	0	0	0	0	0.3	0	0.5	0	0	0	0	0	0	0	0	0	0.3	0	0	0	0	0	0	0	0	0	0	0	0	0	0	0	0	0	0	0	0	0	0	0	0.08	0	0	0
ARID1A_R1262H	0	0	0	0	0	0	0	0.4	0	0.5	0	0	0	0	0	0	0	0	0	0	0	0.17	0	0	0	0	0	0	0	0	0	0	0	0	0	0	0	0	0	0	0	0	0	0	0.2	0.02	0	0	0.5
ARID1A_R1287T	0	0	0	0	0	0	0	0	0	0	0	0	0	0	0	0	0	0	0	0	0.4	0.4	0	0	0	0	0	0	0	0	0	0	0.5	0.3	0	0	0	0	0	0	0	0	0	0	0	0	0	0	0
ARID1A_R1323L	0	0	0	0	0	0	0	0	0	0	0	0	0	0	0	0	0	0.25	0	0	0	0	0.4	0	0.2	0	0	0.5	0	0	0	0	0.15	0	0	0	0	0	0	0	0	0	0	0.5	0	0	0	0	0
ARID1A_R1335L	0	0	0	0	0	0	0	0	0	0	0	0	0	0	0	0	0	0	0	0	0	0	0	0	0	0	0	0	0	0	0	0	0	0	0	0	0	0	0.1	0	0	0	0.4	0.17	0.09	0	0	0	0
ARID1A_R1371W	0	0	0	0	0	0	0	0	0	0	0	0	0	0	0	0	0	0	0.4	0	0	0	0.3	0	0	0	0	0.1	0	0.1	0	0	0.2	0	0.4	0	0	0	0.06	0	0	0	0.06	0.12	0.4	0	0	0	0.02
ARID1A_R1446Q	0	0	0	0	0	0	0	0	0	0	0	0	0	0	0	0	0	0	0	0	0	0	0	0	0	0	0	0	0	0	0	0	0	0	0	0	0	0	0	0	0	0	0	0	0	0	0	0	0.3
ARID1A_R1511K	0	0	0	0	0	0	0	0	0	0	0	0	0	0	0	0	0	0	0	0	0	0	0	0	0	0	0	0	0	0	0	0	0.4	0	0	0	0	0	0	0	0.4	0	0	0	0	0	0	0	0
ARID1A_R1551H	0	0	0	0	0	0	0	0	0	0	0	0	0	0	0	0	0	0	0	0	0	0	0	0	0	0	0	0	0	0	0	0	0	0	0	0	0	0	0	0	0	0	0	0	0.2	0	0	0	0.17
ARID1A_R1566S	0.3	0	0	0	0	0	0	0	0	0	0	0	0	0	0	0	0	0	0.4	0	0	0	0.2	0	0.12	0	0	0	0	0.15	0	0	0.01	0	0	0	0	0	0	0	0	0	0.4	0.5	0	0.07	0	0	0
ARID1A_R1636G	0	0	0	0	0	0	0	0	0	0	0	0	0	0	0	0	0	0	0	0	0	0	0	0	0	0	0	0	0	0	0	0	0	0	0	0	0	0	0	0	0	0	0.3	0	0	0	0	0	0
ARID1A_R1637Q	0	0	0	0	0	0	0	0	0	0	0	0	0	0	0	0	0	0	0	0	0	0	0	0	0	0	0	0	0	0	0	0	0	0	0	0	0	0	0	0	0	0	0	0.15	0	0	0	0	0.4
ARID1A_R1658Q	0	0	0	0	0	0	0	0	0	0	0	0	0.4	0	0	0	0	0	0	0	0	0	0	0.03	0	0	0	0	0	0	0	0	0	0	0	0	0	0	0.15	0	0.05	0	0	0.5	0.5	0	0	0	0.25
ARID1A_R1671G	0	0	0	0	0	0	0	0	0	0	0	0	0	0	0	0	0	0	0.06	0.25	0.08	0.05	0	0	0	0	0	0	0	0.4	0	0.09	0.5	0	0	0	0	0	0	0.3	0.06	0	0	0	0	0	0	0	0
ARID1A_R1833C	0	0	0	0	0	0	0	0	0	0	0	0	0	0	0	0	0	0	0	0	0	0.25	0	0	0	0	0	0	0	0	0	0	0	0	0	0	0	0	0	0	0	0	0	0	0	0	0	0	0
ARID1A_R1980C	0	0.4	0.15	0	0.15	0	0	0	0.3	0.03	0	0.12	0	0.12	0	0	0	0	0	0	0	0	0	0	0	0	0	0	0	0	0	0	0	0	0	0	0	0	0	0	0	0	0	0	0	0	0	0	0
ARID1A_R2024L	0	0	0	0	0	0	0	0	0	0.4	0.25	0	0	0	0	0	0	0	0.3	0	0	0	0	0	0	0	0	0	0	0	0	0	0	0	0.5	0.07	0.15	0.04	0.4	0	0	0	0.4	0	0.02	0	0	0	0
ARID1A_R2143C	0	0	0	0	0.2	0	0	0	0	0.5	0	0	0	0	0	0	0	0	0	0	0	0	0.5	0	0	0	0	0	0	0	0	0	0.4	0	0	0	0	0	0	0	0.2	0	0	0	0	0	0	0	0
ARID1A_R2143S	0	0	0	0	0	0	0	0	0	0	0	0	0	0	0	0	0	0	0	0	0.5	0	0.5	0	0	0	0	0.3	0	0	0	0	0.5	0	0	0	0	0	0	0	0.05	0	0	0	0	0	0	0	0
ARID1A_R2158Q	0	0.15	0.17	0.3	0.2	0.15	0.4	0.12	0.05	0.05	0	0.05	0	0.3	0	0	0	0	0	0	0	0	0	0.07	0	0	0	0	0	0	0	0	0	0	0	0	0	0	0.5	0	0	0	0	0	0	0	0	0	0
ARID1A_R219L	0	0.5	0	0	0.5	0	0	0	0	0.4	0	0.5	0	0	0	0.4	0.4	0.04	0.1	0	0.3	0	0.09	0	0.02	0	0	0.04	0	0.3	0	0	0	0	0	0	0	0	0	0	0.07	0	0.07	0.25	0	0	0	0	0
ARID1A_R2236C	0	0	0	0	0	0	0	0.4	0	0	0	0	0	0	0	0	0	0	0	0	0	0	0	0.12	0	0	0	0.5	0	0	0	0	0	0	0	0.25	0.02	0.03	0.01	0	0.04	0.5	0.2	0.4	0	0.3	0	0.05	0.12
ARID1A_R2236P	0	0	0	0	0	0.4	0	0	0	0	0.4	0	0	0	0	0	0	0	0	0	0	0	0	0.09	0	0	0	0.4	0	0.5	0	0	0	0	0	0.12	0.05	0.03	0.01	0	0.05	0	0.4	0.4	0	0.17	0	0.17	0.04
ARID1A_R2236S	0	0	0	0.5	0	0	0	0	0	0	0	0	0.4	0	0.09	0	0	0	0	0	0	0	0	0.3	0	0	0	0.5	0	0	0	0	0	0.3	0	0.1	0.03	0.03	0.01	0.2	0.04	0.5	0.12	0.25	0	0.4	0	0.17	0.06
ARID1A_R306Q	0.4	0	0	0	0	0	0	0	0	0	0	0	0	0	0	0	0	0	0.15	0.12	0.2	0.3	0	0	0.5	0	0	0	0	0	0	0	0	0	0	0	0	0	0	0	0	0	0.17	0	0	0.1	0	0	0
ARID1A_R306W	0.25	0	0	0	0	0	0	0	0	0	0	0	0	0	0	0	0	0	0.17	0.2	0.3	0.3	0.3	0	0.07	0	0	0	0	0	0	0	0.2	0	0	0	0	0	0	0	0	0	0.15	0	0	0.06	0	0	0
ARID1A_R710C	0	0	0	0	0	0	0	0	0	0	0	0	0	0	0	0	0	0	0	0	0	0	0	0	0	0	0	0	0	0	0	0	0	0	0	0	0	0	0	0	0	0	0	0	0	0	0	0	0
ARID1A_R710H	0	0	0	0	0	0	0	0	0	0	0	0	0	0	0	0	0	0	0	0	0	0	0	0	0	0	0	0	0	0	0	0	0	0	0	0.5	0	0	0	0	0	0	0	0	0	0	0	0	0
ARID1A_R755M	0	0	0	0	0	0	0	0	0	0	0	0	0	0	0	0	0	0.17	0.5	0	0.3	0	0.12	0	0.25	0	0	0.17	0	0	0	0	0.07	0	0.06	0	0	0	0.3	0	0	0	0.5	0.2	0	0	0	0	0.2
ARID1A_R774H	0	0	0	0	0	0	0	0	0	0	0	0	0	0	0	0	0	0	0	0	0	0	0	0	0	0	0	0	0	0	0	0	0	0	0	0	0	0	0	0	0	0	0.5	0	0.3	0	0	0	0
ARID1A_S1000F	0	0	0	0	0	0	0	0	0	0	0	0	0	0	0	0	0	0	0.3	0	0	0	0	0.25	0	0	0	0	0	0	0	0	0	0	0	0	0.5	0.07	0.3	0	0	0	0	0	0	0	0	0	0
ARID1A_S1000Y	0	0	0	0	0	0	0	0	0	0	0	0	0	0	0	0	0	0	0.1	0.4	0	0	0	0.2	0	0	0	0	0	0	0	0	0	0	0	0	0	0.3	0	0	0	0	0	0	0	0	0	0	0
ARID1A_S1001C	0	0	0	0	0	0	0	0	0	0	0	0	0	0	0.15	0	0	0	0	0	0	0	0	0.3	0	0	0	0	0	0	0	0	0	0	0	0	0	0	0	0	0	0	0	0	0	0	0	0	0
ARID1A_S1090I	0	0	0	0	0	0	0	0	0	0	0	0	0.2	0	0.01	0	0	0	0	0	0	0	0	0	0	0	0	0	0	0	0.3	0	0	0	0	0	0	0	0	0	0	0	0	0	0	0	0	0	0
ARID1A_S1123F	0	0	0	0	0	0	0	0	0	0	0	0	0	0	0	0	0	0	0	0	0	0	0	0	0	0	0	0	0	0	0.05	0	0	0	0	0	0	0	0	0	0	0	0	0	0	0	0	0	0
ARID1A_S1126F	0	0	0	0	0	0	0	0	0	0	0	0	0	0	0	0	0	0	0	0	0	0	0	0	0	0	0	0	0	0	0	0	0	0	0	0	0	0	0	0	0	0	0.12	0	0	0	0	0	0.5
ARID1A_S1184L	0	0	0	0	0	0	0	0	0	0	0	0	0	0	0	0	0	0	0	0	0	0	0	0.2	0	0	0	0	0	0	0	0	0	0	0	0.1	0	0	0	0	0	0	0.25	0	0	0.07	0	0	0
ARID1A_S1197C	0	0	0	0	0	0	0	0	0	0	0	0	0	0	0	0	0	0	0	0	0	0.5	0	0	0	0	0	0	0	0	0	0	0.07	0	0	0	0.3	0	0	0	0.01	0	0.3	0	0	0	0	0	0
ARID1A_S1225C	0	0	0	0	0	0	0	0	0	0	0	0	0	0.5	0	0	0	0	0	0	0	0	0	0	0	0	0	0	0.5	0	0	0	0.2	0	0	0	0	0.4	0	0	0	0	0	0	0	0	0	0.5	0
ARID1A_S1248L	0	0	0	0	0	0	0	0	0	0	0	0	0	0	0	0	0	0	0	0	0	0	0	0	0	0	0	0	0	0	0	0	0	0	0	0	0	0	0	0	0	0	0	0	0	0	0	0	0
ARID1A_S1312Y	0	0	0	0	0	0	0	0	0	0	0	0	0	0	0	0	0	0	0	0	0	0.5	0	0	0.2	0	0	0.3	0	0.15	0	0	0.06	0	0	0.25	0	0	0	0	0	0	0.08	0	0	0	0	0	0
ARID1A_S1320Y	0	0	0	0	0	0	0	0	0	0	0	0	0	0	0	0.3	0	0.3	0	0	0	0	0.5	0	0.15	0	0	0.03	0	0.12	0	0	0.25	0	0	0	0	0.4	0	0	0	0	0	0	0	0	0	0	0
ARID1A_S1356C	0	0	0	0	0	0	0	0	0	0	0	0	0	0	0	0	0	0	0	0	0	0	0	0	0	0	0	0	0	0.12	0	0	0	0	0.5	0	0	0.17	0	0	0	0	0	0	0	0	0	0	0
ARID1A_S1390G	0	0	0	0	0	0	0	0.2	0	0.3	0	0	0	0	0	0	0	0.5	0	0	0	0	0	0	0	0	0	0	0	0	0	0	0	0	0	0	0	0	0	0	0	0	0	0	0	0	0	0	0
ARID1A_S1394N	0	0	0	0	0	0	0	0.3	0	0.4	0	0	0	0	0	0	0	0.4	0	0	0	0.25	0	0	0	0	0	0	0	0	0	0	0	0	0	0	0	0	0	0	0	0	0	0	0	0	0	0	0
ARID1A_S1544L	0	0	0	0	0	0	0	0	0	0	0	0	0	0	0	0	0	0	0	0	0	0	0	0	0	0.5	0	0	0	0	0	0	0	0	0	0	0	0	0	0	0	0	0	0	0	0	0	0	0
ARID1A_S1544P	0	0	0	0	0	0	0	0	0	0	0	0	0	0	0	0	0	0	0	0	0	0	0	0	0	0	0	0	0	0	0	0	0	0	0	0	0	0	0	0	0	0	0	0	0	0	0	0	0.3
ARID1A_S1600F	0	0	0	0	0	0	0	0	0	0	0.5	0	0	0	0	0	0	0.4	0	0	0	0	0	0	0	0	0.2	0.01	0	0.01	0	0	0.01	0	0	0	0	0	0	0	0	0.2	0.17	0.02	0	0.01	0	0	0.07
ARID1A_S1623L	0	0	0	0.08	0.15	0	0	0.15	0.25	0.4	0	0	0	0	0	0	0	0	0	0	0	0	0	0.5	0	0	0	0	0	0	0	0	0	0	0	0.25	0	0	0	0	0	0	0	0	0.12	0	0	0	0
ARID1A_S1807G	0	0	0	0	0	0	0	0	0.4	0	0	0	0	0	0	0	0	0	0	0	0	0	0	0	0	0	0	0	0	0	0	0	0	0	0	0	0	0	0	0	0	0	0	0	0	0	0	0	0
ARID1A_S186C	0	0	0	0	0	0	0	0	0	0	0	0	0	0	0	0	0	0	0	0	0	0	0	0	0	0	0	0	0	0	0	0	0	0	0	0	0	0	0	0	0	0	0	0	0	0	0	0	0
ARID1A_S1916C	0	0	0	0	0	0	0	0	0	0	0	0	0	0.17	0	0	0	0	0	0	0	0	0	0	0	0	0	0	0.5	0	0	0	0.5	0	0	0	0.04	0.04	0.04	0	0.25	0	0	0	0	0	0	0	0
ARID1A_S1929R	0	0	0	0	0	0	0	0	0	0	0	0	0	0	0	0	0	0	0	0	0	0	0	0	0	0	0	0	0	0	0	0	0	0	0	0	0	0	0	0	0.5	0	0	0	0	0	0	0	0
ARID1A_S1961N	0	0	0	0	0	0	0	0	0	0	0	0	0	0	0	0	0	0	0	0	0	0	0	0	0	0	0	0	0	0	0	0	0	0	0	0	0	0	0	0	0	0	0	0	0.17	0	0	0	0
ARID1A_S1992P	0	0	0	0	0	0.17	0	0	0	0	0	0	0	0	0	0	0	0	0	0	0.25	0	0	0	0	0	0	0.3	0	0	0	0.2	0.5	0.01	0	0	0	0	0	0	0.5	0	0.4	0	0	0	0	0	0
ARID1A_S2104F	0	0	0	0	0	0	0	0	0	0	0	0	0	0	0	0	0	0	0	0	0	0	0	0	0	0	0	0.4	0	0.17	0	0	0.3	0.07	0	0	0	0	0	0	0	0	0.4	0	0.3	0.2	0	0	0
ARID1A_S2104P	0	0	0	0	0	0	0	0	0	0	0	0	0	0	0	0	0	0	0	0	0	0	0	0	0	0	0	0	0	0	0	0	0.3	0.12	0	0.3	0	0	0	0	0	0	0	0	0.5	0	0	0	0
ARID1A_S2126N	0	0	0	0	0	0	0	0	0.5	0.5	0	0	0	0	0	0	0	0	0	0	0	0	0	0	0	0	0	0	0	0	0	0	0	0	0	0	0	0	0	0	0	0	0	0	0	0	0	0	0
ARID1A_S2156G	0	0.4	0.4	0.4	0.4	0.3	0	0.06	0.07	0.05	0	0.1	0	0	0	0	0	0	0	0	0	0	0	0.17	0	0	0	0	0	0	0	0	0	0	0	0	0.2	0.4	0.25	0	0	0	0	0	0	0	0	0	0
ARID1A_S2191I	0	0	0	0	0	0	0	0	0	0	0	0	0	0	0	0	0	0	0.3	0.3	0.25	0.4	0	0	0	0	0	0.5	0	0	0	0	0	0	0	0	0	0	0	0	0	0	0	0	0	0.5	0	0	0
ARID1A_S2214C	0	0	0	0	0	0	0	0	0	0	0	0	0	0	0	0	0	0	0	0	0	0	0	0	0	0	0	0	0	0	0	0	0	0	0	0	0	0	0.05	0	0	0	0	0.4	0.15	0	0	0	0
ARID1A_S2262A	0	0	0.4	0	0	0	0	0.4	0.4	0.2	0.4	0.4	0	0	0	0	0	0	0.09	0	0	0	0	0	0	0	0.17	0	0	0	0	0	0	0	0	0	0	0	0	0	0.4	0	0	0	0	0	0	0	0
ARID1A_S2269L	0	0	0.25	0.1	0	0	0	0.17	0.4	0.2	0	0.04	0	0	0	0	0	0	0.5	0	0.4	0	0	0	0	0	0	0	0	0	0	0.25	0	0	0	0	0	0	0	0	0	0	0	0	0	0.17	0	0	0
ARID1A_S261P	0	0	0	0	0	0	0	0	0	0	0	0	0	0	0	0	0	0	0	0	0	0	0	0	0	0	0	0.4	0	0	0	0	0	0	0	0	0	0	0	0	0	0.4	0.2	0.05	0	0.5	0	0	0
ARID1A_S280P	0	0	0	0	0	0	0	0.3	0.5	0.12	0	0	0	0	0	0	0	0	0	0	0	0	0	0	0	0	0	0	0	0	0	0	0	0	0	0	0	0	0	0	0	0	0	0	0	0	0	0	0
ARID1A_S301L	0	0	0	0	0	0	0	0	0	0	0	0	0	0	0	0	0	0	0	0	0	0.5	0	0	0	0	0	0	0	0	0	0	0	0	0	0	0	0	0	0	0	0	0.2	0	0	0	0	0	0
ARID1A_S491P	0	0	0	0	0	0	0	0	0	0	0	0	0	0	0	0	0	0	0	0	0	0	0	0	0	0	0	0	0	0	0	0	0	0	0	0	0	0	0	0	0	0	0	0	0	0	0	0	0
ARID1A_S552L	0	0	0	0	0	0	0	0	0	0	0	0	0	0	0	0	0	0	0	0	0	0	0	0	0	0	0	0	0	0.17	0	0	0.3	0	0	0	0	0.3	0.4	0	0	0.2	0.08	0.15	0.08	0	0	0	0.4
ARID1A_S571L	0.12	0	0	0	0	0	0	0	0	0	0	0	0	0	0	0	0	0	0.4	0	0.3	0	0.17	0	0.09	0	0	0	0	0	0	0	0.3	0	0.5	0	0	0	0.5	0	0	0	0.5	0.4	0.5	0.07	0	0	0.25
ARID1A_S614L	0	0	0	0	0	0	0	0	0	0	0	0	0	0	0	0	0	0	0.5	0	0	0	0	0	0	0	0	0	0	0	0	0	0	0	0	0	0	0	0	0.4	0	0.2	0	0.2	0.5	0	0	0	0.25
ARID1A_S620Y	0.4	0	0	0	0	0	0	0	0	0	0	0	0	0	0.25	0	0	0	0	0	0	0	0	0	0.4	0	0	0	0	0	0	0	0	0	0.17	0	0	0	0	0	0	0.5	0.4	0.15	0	0.03	0	0	0
ARID1A_S637C	0	0	0	0	0	0	0	0	0	0	0	0	0	0	0	0	0	0	0	0	0	0	0	0	0	0	0	0	0	0	0	0	0	0	0	0	0.02	0.17	0.25	0	0.3	0	0	0	0	0	0	0	0
ARID1A_S645L	0	0	0	0.5	0	0	0	0	0	0	0	0	0	0	0	0	0	0	0	0	0	0	0	0	0	0	0	0.15	0	0	0	0	0	0	0	0	0	0	0	0	0	0	0	0	0	0.3	0	0	0
ARID1A_S702C	0	0	0	0	0	0	0	0	0	0	0	0	0	0	0	0	0	0	0	0	0	0	0	0	0	0	0	0	0	0	0	0	0	0	0	0.15	0	0	0	0	0	0	0	0	0	0	0	0	0
ARID1A_S715L	0	0	0	0	0	0	0	0	0	0	0	0	0	0	0	0	0	0	0	0	0	0	0	0	0	0	0	0	0	0	0	0	0	0	0	0	0	0	0	0	0	0	0	0.5	0	0	0	0	0
ARID1A_S740F	0.17	0	0	0	0	0	0	0	0	0	0	0	0	0	0	0	0	0	0	0	0	0	0	0	0	0	0	0	0	0.4	0	0	0	0	0	0.3	0	0	0.09	0	0	0	0.4	0	0.12	0	0	0	0
ARID1A_S745N	0	0	0	0	0	0	0	0	0	0	0	0	0	0	0	0	0	0	0	0	0.3	0.3	0	0	0	0	0	0	0	0	0	0	0	0	0	0	0	0	0	0	0	0	0.4	0	0.5	0	0	0	0
ARID1A_S964C	0	0	0.17	0	0	0	0	0	0	0	0	0	0	0	0	0	0	0	0	0	0	0	0	0	0	0	0	0	0	0	0	0	0	0	0	0	0	0	0	0	0	0	0	0	0	0	0	0	0
ARID1A_T1004A	0	0	0	0	0	0	0	0	0	0	0	0	0	0	0.2	0	0	0	0	0	0	0	0	0	0	0	0	0	0	0	0.4	0	0	0	0.3	0	0	0	0	0	0	0	0	0.4	0	0	0	0	0
ARID1A_T1535I	0	0	0	0	0	0	0	0	0	0	0	0	0	0	0	0	0	0	0	0	0	0	0	0	0	0	0	0	0	0	0	0	0	0	0	0	0	0	0	0	0	0	0	0	0	0	0	0	0
ARID1A_T1565K	0	0	0	0	0	0	0	0	0	0	0	0	0	0	0	0	0	0	0	0	0	0	0	0	0	0	0	0	0	0.4	0	0	0.4	0	0	0	0	0	0	0	0	0	0.12	0.04	0	0	0	0	0
ARID1A_T1565S	0	0	0	0	0	0	0	0	0	0	0	0	0	0	0	0	0	0	0	0	0	0	0	0.4	0.3	0	0	0.25	0	0.25	0	0	0.15	0	0	0	0	0	0	0	0	0	0.17	0.17	0	0.08	0	0	0
ARID1A_T1690N	0	0.25	0.3	0	0	0	0	0.4	0.5	0.4	0	0	0	0	0	0	0	0	0	0	0	0	0	0	0	0	0	0	0	0	0	0.5	0	0	0.15	0	0	0	0	0	0	0	0	0	0	0	0	0	0
ARID1A_T1743M	0	0	0	0	0	0	0	0	0	0	0	0	0	0	0	0	0	0	0	0	0	0.12	0	0	0	0	0	0	0	0	0	0	0	0	0	0	0	0	0	0	0	0	0	0.2	0	0	0	0.2	0
ARID1A_T1884S	0	0	0	0	0	0	0	0	0	0	0	0	0	0	0	0	0	0	0	0	0	0	0	0	0	0	0	0	0	0	0	0	0	0	0	0.01	0.12	0	0	0	0	0	0	0	0.5	0	0	0	0
ARID1A_T1908P	0	0	0	0	0	0	0	0	0	0	0	0	0	0	0	0	0	0	0	0	0	0	0	0	0	0	0	0	0	0	0	0	0	0	0	0	0	0	0	0	0	0	0	0	0	0	0	0	0
ARID1A_T1917A	0	0	0.2	0.12	0	0.25	0	0	0	0	0	0	0	0	0	0	0	0	0	0	0	0	0	0	0	0	0	0	0.25	0	0	0	0	0	0	0	0.03	0.09	0.02	0	0.1	0	0.25	0	0.4	0	0	0	0
ARID1A_T448P	0	0	0	0	0	0	0	0	0	0	0	0	0	0	0	0	0	0.12	0	0	0.5	0	0	0	0	0	0	0.2	0	0	0	0	0.4	0	0	0	0	0	0	0	0	0	0	0	0	0	0	0	0
ARID1A_T988S	0	0	0	0	0	0	0	0	0	0	0	0	0	0	0	0	0	0	0	0	0	0	0	0	0	0	0	0	0	0	0	0	0	0	0	0	0	0	0	0	0	0	0	0	0.3	0	0	0	0
ARID1A_V1288M	0	0	0	0	0	0	0	0	0	0	0	0	0	0	0	0	0	0	0	0	0	0	0	0	0	0	0	0	0	0	0	0	0	0	0	0	0	0.25	0	0	0	0	0	0	0	0	0	0	0.5
ARID1A_V1561A	0	0	0	0	0	0	0	0	0	0	0	0	0	0	0	0	0	0	0	0	0	0	0	0	0	0	0	0	0	0	0	0	0	0	0	0.15	0	0	0	0	0	0	0	0	0	0	0	0	0
ARID1A_V1672G	0	0	0.4	0.5	0	0	0	0	0.4	0	0	0.2	0	0	0	0	0	0	0.2	0	0.09	0.01	0	0.05	0	0	0	0.5	0	0	0	0	0.4	0	0	0.2	0	0	0	0.01	0.01	0	0	0	0	0	0	0	0.17
ARID1A_V2244A	0	0	0	0	0	0	0	0	0	0	0	0	0	0	0	0	0	0	0	0	0	0	0	0	0	0	0	0	0	0	0	0	0	0	0	0	0	0	0	0	0	0	0	0	0	0	0	0	0
ARID1A_W1023C	0	0	0	0	0	0	0	0	0	0	0	0	0	0	0	0	0	0	0	0	0.17	0.4	0	0	0	0	0	0.4	0	0.17	0	0	0	0	0	0	0	0.15	0.3	0	0.2	0	0	0.5	0	0.3	0	0	0
ARID1A_W1670S	0	0	0	0	0	0	0	0	0	0	0	0	0.17	0	0	0	0	0	0.17	0.5	0.5	0	0	0.01	0	0	0	0	0	0	0	0.12	0	0	0	0.5	0	0	0	0.15	0.01	0	0	0	0	0	0	0	0
ARID1A_Y1027C	0	0	0	0	0	0	0	0	0	0	0	0	0	0	0	0.1	0.5	0.5	0	0	0	0	0	0	0	0	0	0.1	0	0.4	0	0	0	0	0	0	0	0.3	0.3	0	0.4	0	0.4	0	0	0	0	0	0.3
ARID1A_Y1211C	0	0	0	0	0	0	0	0	0	0	0	0	0	0	0	0	0	0	0	0	0	0	0	0	0	0	0	0	0	0	0	0	0	0	0	0	0	0	0	0	0	0	0	0	0	0	0	0	0
ARID1A_Y1226C	0	0	0	0	0	0	0	0	0	0	0	0	0	0.4	0	0	0	0	0	0	0	0	0	0	0	0	0	0	0	0	0	0	0	0	0	0	0	0	0	0	0	0	0	0	0	0	0	0	0
ARID1A_Y1233H	0	0	0	0	0	0	0	0	0	0	0	0	0	0	0	0	0	0	0	0	0	0	0	0	0	0	0	0	0	0	0	0	0	0	0	0	0	0	0	0	0	0	0	0	0	0	0	0	0
ARID1A_Y1339H	0	0	0	0	0	0	0	0	0	0	0	0	0	0	0	0	0	0	0	0	0	0	0	0	0	0	0	0	0	0	0	0	0	0	0	0	0	0	0.17	0	0	0	0	0.17	0.12	0	0	0	0
ARID1A_Y1377C	0	0	0	0	0	0	0	0	0	0	0	0	0	0	0	0	0	0	0	0	0	0	0	0	0	0	0	0	0	0	0	0	0	0	0	0	0	0	0	0	0	0	0	0	0	0	0	0	0
ARID1A_Y1428C	0	0	0	0	0	0	0	0	0	0	0	0	0	0	0	0	0	0	0	0	0	0.12	0	0	0	0	0	0	0	0	0	0	0	0	0	0	0	0	0	0	0	0	0.3	0	0	0	0	0	0
ARID1A_Y1508C	0	0	0	0	0	0	0	0	0	0	0	0	0	0.4	0	0	0	0	0	0	0	0	0	0	0	0	0	0	0.05	0	0	0	0	0	0	0	0	0	0	0	0	0	0	0	0	0	0	0	0
ARID1A_Y212C	0	0	0	0	0	0	0	0	0	0	0	0	0	0	0	0	0	0	0.5	0	0	0.4	0	0	0	0	0	0	0	0.5	0	0	0	0	0	0	0	0	0	0	0	0	0	0	0.4	0	0	0	0
ARID1A_Y222N	0	0	0	0	0	0	0	0	0	0	0	0	0	0	0	0	0	0.5	0	0	0	0	0	0	0	0	0	0	0	0	0	0	0	0	0	0	0	0	0	0	0	0	0	0	0	0	0	0	0
ARID1A_Y500C	0	0	0	0	0	0	0	0	0	0	0	0	0	0	0	0	0	0	0	0	0	0	0	0	0	0	0	0	0	0	0	0	0	0	0	0	0	0	0	0	0	0	0	0	0	0	0	0	0
ARID1B_A1000V	0	0	0	0	0	0	0	0	0	0	0	0	0	0	0	0	0	0	0	0	0	0	0	0	0	0	0	0	0	0	0	0	0	0	0	0	0	0	0	0	0	0	0	0	0	0	0	0	0
ARID1B_A1079V	0	0	0	0	0	0	0	0	0	0	0	0	0	0	0.05	0	0	0	0	0	0	0	0	0	0	0	0	0	0	0	0	0	0	0	0.5	0.07	0	0	0	0	0	0	0	0	0.25	0	0	0	0
ARID1B_A1125V	0	0	0	0	0	0	0	0	0	0	0	0	0.17	0	0.01	0	0	0	0	0	0	0	0	0	0	0	0	0	0	0	0.17	0	0	0	0	0	0	0	0	0	0	0	0	0	0	0	0	0	0
ARID1B_A1138V	0	0.25	0.4	0	0	0.25	0	0.15	0.25	0.07	0	0	0	0.03	0	0.01	0.01	0.01	0	0	0.25	0	0	0.3	0	0	0	0.08	0.15	0.04	0.06	0	0	0	0	0	0	0	0	0	0	0	0	0.2	0	0	0	0	0.25
ARID1B_A143V	0	0	0	0	0	0	0	0	0	0.5	0	0	0	0	0	0	0	0	0	0	0	0	0	0	0	0	0	0	0	0	0	0	0	0	0	0	0	0	0	0	0	0	0	0	0	0	0	0	0
ARID1B_A1453E	0	0	0	0	0	0	0	0	0	0	0	0	0	0	0	0	0	0	0	0	0	0	0	0	0	0	0	0	0	0.5	0	0	0	0	0.5	0	0	0	0.5	0	0	0	0.12	0	0	0	0.01	0	0
ARID1B_A1602T	0	0	0	0	0	0	0	0	0	0	0	0	0	0	0	0	0	0	0	0	0	0	0	0	0	0	0	0	0	0	0	0	0	0	0	0	0	0	0	0	0	0	0	0	0.5	0	0	0	0
ARID1B_A1759T	0	0	0	0	0	0	0	0	0	0	0	0	0	0	0	0	0	0	0	0	0	0	0	0	0	0	0	0	0	0	0	0	0	0	0	0	0	0	0	0	0	0	0	0	0	0	0	0	0
ARID1B_A1772T	0	0	0	0	0	0	0	0	0	0	0	0.5	0	0	0	0	0	0	0	0	0	0	0	0	0	0	0	0	0	0	0	0	0	0	0	0	0	0	0	0	0	0	0	0	0	0	0	0	0
ARID1B_A1840V	0	0	0	0	0	0	0.5	0	0	0	0	0	0	0	0	0	0	0	0	0	0	0	0	0	0	0	0	0	0	0	0	0	0	0	0	0.12	0	0	0	0	0	0	0	0	0	0	0	0	0
ARID1B_A1853V	0	0	0	0	0	0	0	0	0	0	0	0.5	0	0	0	0	0	0	0	0	0	0	0	0	0	0	0	0	0	0	0	0	0	0	0	0	0	0	0	0	0	0	0	0	0	0	0	0	0
ARID1B_A1910V	0	0	0	0	0	0	0	0	0	0	0	0	0	0	0	0	0	0	0	0	0	0	0	0	0	0	0.5	0	0	0	0	0	0	0	0	0	0	0	0	0	0	0	0	0	0.5	0.4	0	0	0
ARID1B_A1922V	0	0	0	0	0	0	0	0	0	0	0	0	0	0	0	0	0	0	0	0	0	0	0	0	0	0	0	0	0	0	0	0	0	0	0	0	0	0	0	0	0	0	0	0	0	0	0.5	0	0
ARID1B_A1950D	0	0	0	0	0	0	0	0	0	0	0	0	0	0	0	0	0	0	0	0	0	0	0	0	0	0	0	0	0	0	0	0	0	0	0	0	0	0	0	0	0	0	0	0	0	0	0.25	0	0
ARID1B_A1978E	0	0	0	0	0	0	0	0	0	0	0	0	0	0	0	0	0	0	0	0	0	0	0	0	0	0	0	0	0	0	0	0	0	0	0	0	0	0.17	0	0	0	0	0	0	0	0	0	0	0
ARID1B_A1978V	0	0	0	0	0	0	0	0	0	0	0	0	0	0	0	0	0	0	0	0	0	0	0	0	0	0	0	0	0	0	0	0	0	0	0	0	0	0.25	0	0	0	0	0	0	0	0	0	0	0
ARID1B_A1993S	0	0	0	0	0	0	0	0	0	0	0	0	0	0	0	0	0	0	0	0	0	0	0	0	0	0	0	0	0	0	0	0	0	0	0	0	0	0	0	0	0	0	0	0	0	0	0	0	0
ARID1B_A2137V	0	0	0	0.4	0.09	0	0	0	0	0.4	0	0.5	0	0	0	0	0	0	0	0	0	0	0	0.03	0	0	0	0	0	0	0	0	0	0	0	0	0	0	0	0	0	0	0	0	0	0	0	0	0
ARID1B_A2157V	0	0.03	0.05	0.02	0.4	0.06	0.05	0.04	0.05	0.01	0.17	0.03	0	0	0	0	0	0	0	0	0	0	0	0	0	0	0	0	0	0	0	0	0	0	0	0	0	0	0	0	0	0	0	0	0	0	0	0	0
ARID1B_A2191V	0	0	0	0	0	0	0	0	0	0	0	0	0	0	0	0	0	0	0	0	0	0	0	0	0	0	0	0	0	0	0	0	0	0	0	0.4	0	0	0	0	0	0	0	0	0	0.4	0	0.25	0
ARID1B_A269S	0	0	0	0.08	0	0	0	0.4	0.2	0	0	0	0	0	0	0	0	0	0	0	0	0	0	0.2	0	0	0	0	0	0	0	0	0	0	0	0	0.01	0	0.1	0	0	0.5	0.4	0.15	0.12	0	0	0	0
ARID1B_A31S	0	0	0	0.4	0	0	0	0	0	0	0	0	0	0	0	0	0	0	0	0	0	0	0	0	0	0	0	0	0	0	0	0	0	0	0	0	0	0	0	0	0	0	0	0	0	0	0	0	0
ARID1B_A346V	0	0	0	0.5	0.01	0.15	0	0	0	0	0	0	0	0	0	0	0	0	0	0	0	0	0	0	0	0	0	0	0	0	0	0.17	0	0	0	0	0	0	0	0	0	0	0	0	0	0	0	0	0
ARID1B_A415V	0	0	0	0	0	0	0	0	0	0	0	0	0	0	0	0	0	0	0	0	0	0	0	0	0	0	0	0	0	0	0	0	0.3	0	0	0.07	0	0	0	0	0	0	0	0	0.05	0	0	0	0
ARID1B_A42V	0	0	0	0	0	0	0	0	0	0	0	0	0	0	0	0	0	0	0	0	0	0	0	0	0	0	0	0	0	0	0	0	0	0	0	0	0	0	0	0	0	0	0	0	0	0	0	0	0
ARID1B_A46E	0	0	0	0	0	0	0	0	0	0	0	0	0	0	0	0	0	0	0	0	0	0	0	0	0	0	0	0	0	0	0	0	0	0	0	0	0	0	0	0	0	0	0	0	0	0	0	0	0
ARID1B_A489S	0	0	0	0	0	0	0	0	0	0	0	0	0	0	0	0	0.4	0.04	0	0	0	0	0	0	0	0	0	0	0	0.5	0	0	0	0	0	0	0	0	0	0	0	0	0	0.5	0	0	0	0	0.3
ARID1B_A491E	0	0	0	0	0	0	0	0	0	0	0	0	0	0	0	0	0	0	0	0	0	0	0	0	0	0	0	0	0	0	0	0	0	0	0	0	0	0	0	0	0	0	0	0	0	0	0	0	0
ARID1B_A493T	0	0	0	0	0	0	0	0	0	0	0	0	0	0	0	0	0	0	0	0	0	0	0	0	0	0	0	0	0	0.4	0	0	0	0	0	0	0	0	0	0	0.3	0	0.3	0.17	0.1	0	0	0	0.25
ARID1B_A500E	0	0	0	0	0	0	0	0	0	0	0	0	0	0	0	0	0	0	0	0	0	0	0	0.3	0	0	0	0	0	0	0	0	0	0	0	0	0	0	0	0	0	0	0	0.25	0.2	0	0	0	0
ARID1B_A614T	0	0	0.4	0	0	0	0	0	0	0	0.05	0	0	0	0	0	0	0.5	0	0	0	0	0	0	0	0	0	0	0	0	0	0	0.25	0	0	0	0	0	0	0	0	0	0	0	0	0	0	0	0
ARID1B_A703V	0	0	0	0	0	0.5	0	0	0.4	0	0	0	0	0	0	0	0	0	0	0	0	0	0	0	0	0	0	0.5	0	0.05	0	0	0	0	0	0	0	0	0	0	0	0	0	0.5	0	0.4	0	0	0.3
ARID1B_A711V	0	0	0	0.4	0	0.2	0	0	0	0	0.3	0	0	0	0	0	0	0	0.03	0	0.25	0	0	0	0	0	0	0.25	0	0.4	0	0.5	0.3	0	0	0	0	0	0	0	0	0	0	0.5	0	0	0	0	0.4
ARID1B_A744V	0	0	0	0	0	0	0	0	0	0	0	0	0	0	0	0	0	0	0	0	0	0	0	0	0	0	0	0	0	0	0	0	0	0	0	0	0	0	0	0	0	0	0	0	0	0	0	0	0.4
ARID1B_A781T	0	0	0	0	0	0	0	0	0	0	0	0	0	0	0	0	0	0	0	0	0	0	0	0	0	0.3	0	0	0	0	0	0	0	0	0	0	0	0.17	0	0	0	0	0	0	0	0	0	0	0
ARID1B_A794T	0	0.15	0.12	0	0	0	0.4	0	0.25	0	0	0.25	0	0	0	0	0	0	0	0	0	0	0	0	0	0	0	0	0	0	0	0	0	0	0	0	0	0	0.25	0	0	0	0	0	0	0	0	0	0
ARID1B_A987V	0	0	0	0	0	0.4	0	0	0	0	0	0	0	0	0	0	0	0	0	0	0	0	0	0	0	0	0	0	0	0	0	0	0	0	0	0.2	0	0	0	0	0	0	0	0	0	0	0	0	0
ARID1B_A989T	0	0	0	0	0	0	0	0	0	0	0	0	0	0	0	0	0	0	0	0	0	0	0	0	0	0	0	0	0	0	0	0	0	0	0	0.25	0	0	0	0	0	0	0	0	0.4	0	0	0	0
ARID1B_C2003Y	0	0	0	0	0	0	0	0	0	0	0	0	0	0	0	0.4	0	0.5	0	0	0	0	0	0	0	0	0	0.2	0	0	0	0	0	0	0.25	0	0	0	0	0	0	0	0	0	0	0	0.17	0	0
ARID1B_C2183R	0	0	0	0	0	0	0	0	0	0	0	0	0	0	0	0	0	0	0	0	0	0	0	0.4	0	0	0	0	0	0	0	0	0	0	0	0.3	0.03	0.04	0.01	0	0.07	0	0.25	0	0	0	0	0.12	0.1
ARID1B_C878S	0	0	0	0	0	0.4	0	0	0	0	0	0	0	0	0	0	0	0	0	0	0	0	0	0	0	0	0	0	0	0	0	0	0	0	0	0.08	0	0	0	0	0	0	0	0.5	0.3	0	0	0	0.12
ARID1B_D1229H	0	0	0	0.5	0	0.4	0	0	0	0	0	0	0	0	0.03	0	0	0	0	0	0	0.5	0	0.15	0	0	0	0	0	0.01	0.12	0.09	0	0.15	0	0	0	0	0	0	0	0.4	0.03	0.02	0.1	0.03	0	0	0
ARID1B_D1242H	0	0	0	0	0	0	0	0	0	0	0	0	0	0	0	0	0	0	0	0	0	0	0	0	0	0	0	0.17	0	0	0	0	0	0	0	0	0	0	0	0	0	0	0	0	0	0	0	0	0
ARID1B_D1245Y	0	0	0	0	0	0	0	0	0	0	0	0	0	0	0	0	0	0	0	0	0	0	0	0	0	0	0	0.17	0	0	0	0	0	0	0	0	0	0	0	0	0	0	0	0	0	0	0	0	0
ARID1B_D1402E	0	0	0	0	0	0	0	0	0	0	0	0	0	0	0	0	0	0	0.17	0	0	0	0	0	0	0	0	0	0	0	0	0	0	0	0	0	0	0	0	0	0	0	0	0	0	0	0	0	0
ARID1B_D1402N	0	0	0	0	0	0	0	0	0	0	0	0	0	0	0	0	0	0	0	0	0	0	0	0	0	0	0	0	0	0.5	0	0	0	0	0	0	0	0	0	0	0	0	0	0	0	0	0	0	0.5
ARID1B_D1415N	0	0	0	0	0	0	0	0	0	0	0	0	0	0.12	0	0	0	0	0	0	0.3	0	0.2	0.03	0.05	0.12	0	0.5	0.4	0.01	0	0	0.09	0	0.17	0	0	0.4	0	0	0	0.08	0.02	0.01	0	0	0.06	0.05	0.12
ARID1B_D1680G	0	0	0	0	0	0	0	0	0.4	0	0	0	0	0	0.5	0	0	0	0.25	0.4	0	0	0.05	0	0.25	0	0.5	0.4	0	0.3	0	0	0	0	0.04	0	0	0.3	0.12	0	0	0	0	0	0	0	0	0.4	0
ARID1B_D172A	0	0	0	0	0	0	0	0	0	0	0	0	0	0	0	0	0	0	0	0	0	0	0	0	0	0	0	0.4	0	0.17	0	0	0.15	0.3	0	0	0	0	0	0	0	0	0	0	0.25	0	0	0	0.2
ARID1B_D1741N	0	0	0	0	0	0	0	0	0	0	0	0	0	0.12	0.25	0	0	0	0	0	0	0	0.05	0	0	0.03	0.5	0	0.3	0	0.01	0	0.4	0	0.4	0	0	0	0	0	0	0	0	0	0	0	0.04	0	0
ARID1B_D1760A	0	0	0	0	0	0	0	0	0	0	0	0	0	0	0	0	0	0	0	0	0	0	0	0	0	0	0	0	0	0	0	0	0	0	0	0	0	0	0	0	0	0	0	0	0	0	0	0	0
ARID1B_D1772N	0	0	0	0	0	0	0	0	0	0	0	0	0	0	0	0	0	0	0	0	0	0	0	0.2	0	0	0	0	0	0	0	0	0	0	0	0	0	0	0	0	0	0	0	0.4	0	0.5	0	0	0
ARID1B_D1773A	0	0	0	0	0	0	0	0	0	0	0	0	0	0.12	0.25	0	0	0	0	0	0	0	0.05	0	0	0.03	0.5	0	0.3	0	0.01	0	0.4	0	0.4	0	0	0	0	0	0	0	0	0	0	0	0.04	0	0
ARID1B_D1788H	0	0	0	0	0	0	0	0	0	0	0	0	0	0.3	0	0	0	0	0	0	0	0	0	0	0	0.17	0	0	0	0.09	0	0	0	0	0	0	0	0	0	0	0	0	0	0	0.5	0	0	0	0
ARID1B_D1812G	0	0	0	0	0	0	0	0	0	0	0	0	0	0	0	0	0	0	0	0	0	0	0	0	0	0	0	0	0	0	0	0	0	0	0	0	0	0	0	0	0	0	0	0	0	0	0	0	0
ARID1B_D1914H	0	0	0	0	0	0	0	0	0	0	0	0	0	0	0	0	0	0	0	0	0	0	0	0.12	0	0	0	0	0	0	0	0	0	0	0	0	0	0.25	0	0.4	0.4	0	0	0	0	0	0	0	0.12
ARID1B_D1926Y	0	0	0	0	0	0	0	0	0	0	0.4	0	0	0.25	0	0	0	0	0	0	0	0	0	0	0	0	0.3	0.3	0.4	0	0	0.4	0	0	0.12	0	0	0	0	0	0	0	0	0	0	0	0	0	0
ARID1B_D2002Y	0.5	0	0	0	0	0	0	0	0	0.17	0	0	0	0	0	0.25	0	0.5	0	0.4	0	0	0	0	0	0	0.4	0.2	0.09	0	0	0	0	0	0	0	0	0	0	0	0	0	0	0	0	0	0.3	0	0
ARID1B_D2084N	0	0	0	0	0	0	0	0	0.4	0	0	0	0	0	0	0	0	0	0	0	0	0	0	0	0	0	0	0	0	0.2	0	0	0	0	0	0	0	0.4	0	0	0	0.5	0.2	0	0	0	0	0	0
ARID1B_E1055K	0	0	0	0	0	0	0	0	0	0	0	0	0	0	0	0	0	0	0	0	0	0	0	0	0	0	0	0	0	0	0	0	0	0	0	0	0	0.2	0	0	0	0	0	0	0	0	0	0.5	0
ARID1B_E1069K	0	0	0	0.3	0	0	0	0.12	0.25	0.17	0	0	0	0	0	0	0	0	0	0	0	0	0	0	0	0.05	0	0	0	0	0	0	0	0	0	0	0.12	0.04	0.03	0.12	0.5	0	0.12	0.4	0	0	0	0	0.02
ARID1B_E1069Q	0	0	0	0.3	0	0	0	0.12	0.4	0.25	0	0	0	0	0	0	0	0	0	0	0	0	0	0	0	0.03	0	0	0.5	0.4	0	0	0	0	0	0	0.17	0.06	0.01	0.09	0.3	0	0.09	0	0	0	0	0	0.03
ARID1B_E1082K	0	0	0	0	0	0	0	0	0	0	0	0	0	0	0.03	0	0	0	0	0	0	0	0	0	0	0	0	0	0	0.25	0.09	0	0.2	0	0	0	0	0	0	0	0	0	0	0	0	0	0	0	0
ARID1B_E1144K	0	0	0	0	0	0	0	0	0	0	0	0	0	0.08	0	0	0	0	0	0	0	0	0	0	0	0	0	0	0.2	0	0.12	0	0	0	0	0	0	0	0	0	0	0	0	0	0	0	0	0	0
ARID1B_E1148V	0	0	0	0	0	0	0	0	0	0	0	0	0	0	0	0	0	0	0	0	0	0	0	0	0	0	0	0	0	0	0	0	0	0	0	0	0	0	0	0	0	0	0	0	0	0	0	0	0
ARID1B_E1157K	0	0	0	0	0	0	0	0	0	0	0	0	0	0	0.09	0	0	0	0	0	0	0	0	0	0	0	0	0	0	0	0	0	0	0	0	0	0	0	0	0	0	0	0	0	0	0	0	0	0
ARID1B_E1375K	0.4	0	0	0	0	0	0	0	0	0	0	0	0	0	0	0	0	0	0	0	0	0	0	0	0	0	0	0	0	0	0	0	0	0	0.3	0	0	0	0	0	0	0	0	0.12	0	0	0	0	0
ARID1B_E1389Q	0.01	0	0	0	0	0	0	0	0	0	0	0	0	0	0	0	0	0.25	0.4	0	0	0	0.15	0	0	0	0	0	0	0.25	0	0	0	0	0.3	0	0	0	0.15	0	0	0	0.25	0.25	0	0.06	0	0	0
ARID1B_E1718Q	0	0	0	0	0	0	0	0	0	0	0	0	0	0	0	0	0	0	0	0	0	0	0	0	0	0	0	0	0	0	0	0	0	0	0	0	0	0	0	0	0	0	0	0	0	0	0	0	0
ARID1B_E1731Q	0	0	0	0	0	0	0	0	0	0	0	0	0.25	0.3	0.3	0	0	0.5	0	0	0	0	0	0.12	0	0.3	0	0	0	0.25	0.3	0	0	0	0	0	0	0	0	0	0	0	0	0	0	0	0	0	0
ARID1B_E1732V	0	0	0	0	0	0	0	0	0	0	0	0	0	0	0	0	0	0	0	0	0	0	0	0	0	0	0	0	0	0	0	0	0	0	0	0	0	0	0	0	0	0	0	0	0	0	0	0	0
ARID1B_E1822K	0	0	0	0	0	0	0	0	0	0	0	0	0	0	0	0	0	0	0	0	0	0	0	0.17	0	0.12	0	0	0	0	0	0	0	0	0	0	0	0	0	0	0	0	0	0.4	0.12	0	0	0	0
ARID1B_E1835K	0	0	0	0	0	0	0	0	0	0	0	0	0	0	0	0	0	0	0	0	0	0	0	0	0	0	0	0	0	0	0	0	0	0	0	0	0	0	0.4	0	0	0	0	0	0.5	0	0	0	0
ARID1B_E1877K	0	0	0	0	0	0	0	0	0	0	0	0	0	0	0	0	0	0	0	0	0	0	0	0.01	0	0	0	0	0	0	0	0	0	0	0	0	0	0	0	0	0	0	0	0	0	0	0	0	0
ARID1B_E1915D	0	0	0	0	0	0	0	0	0	0	0	0	0	0	0	0	0	0	0.3	0	0	0	0	0.4	0	0	0	0	0	0	0	0	0	0	0	0	0	0	0	0	0.5	0	0	0	0	0	0	0	0
ARID1B_E1984K	0	0	0	0	0	0	0	0	0	0	0	0	0	0	0	0	0	0	0	0	0	0.4	0	0	0	0.4	0	0	0	0	0	0	0	0	0.25	0	0	0.25	0	0	0	0	0	0	0	0	0	0	0
ARID1B_E74K	0	0	0	0	0	0	0	0	0	0	0	0	0	0	0	0	0	0	0	0	0	0	0	0.5	0	0	0	0	0	0	0	0	0	0	0	0	0	0.25	0	0	0	0	0	0	0	0	0	0	0
ARID1B_E776K	0	0	0	0	0	0	0	0	0	0	0	0	0	0	0.25	0	0	0	0	0	0	0	0	0	0	0	0	0.15	0	0	0	0	0	0	0	0.06	0.3	0.17	0	0	0	0	0	0	0	0	0	0	0
ARID1B_F1139V	0	0.12	0.15	0	0.12	0	0	0.01	0.15	0.01	0	0.15	0	0.08	0	0.25	0	0.2	0	0	0	0	0	0	0	0	0	0.4	0.5	0.25	0.3	0	0	0	0	0	0	0	0.5	0	0	0	0.5	0	0	0	0	0	0
ARID1B_F1235L	0.4	0	0	0	0	0	0	0	0	0	0	0	0	0	0	0	0	0	0	0	0	0	0	0	0	0	0	0.4	0	0	0	0	0	0	0	0	0.5	0	0	0	0.15	0	0	0	0.4	0	0	0	0
ARID1B_F1658L	0	0	0	0	0	0	0	0	0	0	0	0	0	0	0	0	0	0	0	0	0.5	0	0	0	0	0	0	0	0	0	0	0	0	0	0	0	0	0	0	0	0	0	0	0	0.17	0	0	0	0
ARID1B_F1682C	0	0	0	0	0	0	0	0	0.5	0	0	0	0	0	0	0	0	0	0.04	0.15	0	0	0	0	0	0	0	0	0	0	0	0	0	0	0.05	0	0	0	0	0	0	0	0	0	0	0	0	0	0
ARID1B_F951L	0	0	0	0	0	0	0	0	0	0	0	0	0	0	0	0	0	0	0	0	0	0	0	0	0	0	0	0	0	0	0	0	0	0	0	0	0.4	0.5	0	0.5	0.4	0	0	0	0	0	0	0	0
ARID1B_F964L	0	0	0	0	0.01	0	0	0.5	0	0.4	0	0.4	0	0	0	0	0	0	0	0	0	0	0	0	0	0	0	0	0	0	0	0	0	0	0	0	0	0.5	0	0	0	0	0	0	0	0	0	0	0
ARID1B_G1041R	0	0	0	0	0	0	0	0	0	0	0	0	0	0	0.5	0	0	0	0	0	0	0	0	0	0	0.25	0	0	0	0	0	0	0	0	0	0	0	0	0	0	0	0	0	0	0	0	0	0	0
ARID1B_G1112D	0	0	0	0	0	0	0	0	0	0	0	0	0	0	0	0	0	0	0.5	0.25	0.03	0.3	0	0	0	0	0	0	0	0	0	0	0.5	0	0	0	0	0	0	0	0	0	0	0	0.5	0.25	0	0	0
ARID1B_G1146W	0	0	0	0	0	0	0	0	0	0	0	0	0	0	0	0	0	0	0	0	0	0	0	0	0	0	0	0	0	0	0	0	0	0	0	0	0	0	0	0	0	0	0	0	0	0	0	0	0.4
ARID1B_G1186A	0	0	0	0	0	0	0	0	0	0	0	0	0	0	0	0	0	0	0	0	0	0	0	0	0	0	0	0	0	0	0	0.25	0	0	0	0	0	0	0	0	0	0	0	0	0	0	0	0	0
ARID1B_G1195C	0	0	0.12	0.4	0	0	0	0.09	0.2	0.09	0	0.4	0	0	0	0	0	0	0	0	0	0.4	0	0	0	0	0	0	0	0	0	0	0	0	0	0	0	0	0	0	0	0	0	0	0	0	0	0	0
ARID1B_G1215C	0	0	0	0	0	0	0	0	0	0	0	0	0	0.4	0	0	0	0	0	0	0	0	0	0	0	0	0.5	0.5	0	0.25	0	0	0	0	0	0.3	0	0	0.5	0	0	0	0	0.5	0	0	0	0	0.5
ARID1B_G1270V	0	0	0	0	0	0	0.25	0	0	0	0	0	0	0	0	0	0	0	0	0	0	0	0	0	0	0	0	0	0	0	0	0	0	0	0	0	0	0	0	0	0	0	0	0	0	0	0	0	0
ARID1B_G1378S	0	0	0	0	0	0	0	0	0	0	0	0	0	0	0	0	0	0	0	0	0	0	0.3	0	0	0	0	0	0.06	0	0.5	0	0	0	0	0	0	0	0.2	0	0.2	0	0.3	0.5	0	0	0	0	0
ARID1B_G1423E	0	0	0	0	0	0	0	0	0	0	0	0	0	0	0	0	0	0	0	0	0	0	0	0	0	0	0	0	0	0	0	0	0	0	0	0	0	0	0	0	0	0	0	0	0	0	0	0	0.3
ARID1B_G1437S	0	0	0	0	0	0	0	0.4	0	0	0	0	0	0	0	0	0	0	0	0	0	0	0	0	0	0	0	0	0	0	0	0	0	0	0	0.1	0	0	0	0	0	0	0	0	0.5	0	0	0	0
ARID1B_G1450S	0	0	0	0	0	0	0	0	0	0	0	0	0	0	0	0	0	0	0	0	0	0	0	0	0	0	0	0	0	0	0	0	0	0	0	0	0	0	0	0	0	0	0	0	0	0	0	0	0
ARID1B_G1470C	0	0	0	0	0	0	0	0	0	0	0	0	0	0	0	0	0	0	0	0	0	0	0	0	0	0	0	0	0	0	0	0	0	0	0	0	0	0	0	0	0	0	0	0	0	0	0	0	0.4
ARID1B_G1581W	0	0	0	0	0	0	0	0	0	0	0	0	0	0	0	0	0	0	0	0	0	0	0	0	0	0	0	0	0	0	0	0	0.25	0	0	0	0	0	0	0	0	0	0	0	0.4	0	0	0	0
ARID1B_G1810W	0	0	0	0	0	0	0	0	0	0.4	0	0	0	0	0	0	0	0	0	0	0	0	0	0	0	0	0	0.12	0	0	0	0	0	0	0	0	0	0	0	0	0	0	0	0	0	0	0	0	0
ARID1B_G1963R	0	0	0	0	0	0	0	0	0	0	0	0	0	0	0	0	0	0	0	0	0	0	0	0	0	0	0	0	0	0	0	0	0	0	0.17	0	0.25	0.4	0	0	0	0	0	0	0	0	0	0	0
ARID1B_G1963W	0	0	0	0	0	0	0	0	0.3	0.4	0.4	0.3	0	0	0	0	0	0	0	0	0	0	0	0	0	0	0	0	0	0	0	0	0	0	0.1	0	0	0	0	0	0	0	0	0	0	0	0	0	0
ARID1B_G2020W	0	0.12	0.03	0.5	0	0.1	0	0.4	0.15	0.07	0.3	0.04	0	0	0	0	0	0	0	0	0	0	0	0	0.3	0	0.15	0	0	0	0	0	0	0	0	0	0	0	0	0	0	0	0.5	0	0	0	0	0	0
ARID1B_G414E	0	0	0	0	0	0	0	0	0	0	0	0	0	0	0	0	0	0	0	0	0	0	0	0	0	0	0	0	0	0	0	0	0.25	0	0	0.12	0	0	0	0	0.3	0	0	0	0.02	0	0	0	0
ARID1B_G434S	0	0	0	0	0	0	0	0	0	0	0	0	0.5	0	0	0	0	0.12	0.3	0	0.5	0	0.02	0.3	0.01	0	0.4	0.1	0	0	0	0	0	0	0.15	0	0.02	0.07	0.01	0	0	0.01	0.01	0.01	0	0	0	0	0.2
ARID1B_G504D	0	0	0	0	0	0	0	0	0	0	0	0	0	0	0	0	0	0	0	0	0	0.01	0	0	0	0	0	0	0	0	0.4	0	0	0	0	0.25	0	0	0	0	0	0	0	0	0.15	0	0	0	0
ARID1B_G551D	0	0	0	0	0	0	0	0	0	0	0	0	0	0	0	0	0	0	0	0	0	0	0	0	0	0	0	0	0	0	0	0	0.17	0	0	0	0	0	0	0	0	0	0	0	0	0	0	0	0
ARID1B_G572R	0	0	0	0	0	0	0	0.5	0	0	0	0	0	0	0	0	0	0	0	0	0.2	0	0	0.5	0	0	0	0	0	0	0	0	0.07	0	0	0	0	0	0.4	0	0	0	0.25	0.03	0	0.4	0	0	0.1
ARID1B_G588C	0	0	0	0	0	0	0	0	0	0	0	0	0	0	0	0	0	0	0	0	0	0	0	0	0	0	0	0	0	0	0	0	0	0	0	0	0	0	0	0	0	0	0	0	0	0	0	0	0
ARID1B_G635V	0.25	0	0	0	0	0	0	0	0	0	0	0	0	0	0	0	0	0	0	0	0	0	0	0	0	0.4	0	0	0.3	0	0	0	0	0	0	0	0	0	0	0	0	0	0	0.25	0	0	0	0	0
ARID1B_G728A	0	0	0	0	0	0	0	0	0	0	0	0	0	0	0	0	0	0	0	0	0	0	0	0	0	0	0	0	0	0	0	0	0	0	0	0.06	0	0	0	0	0	0	0	0	0	0	0	0	0
ARID1B_G757W	0	0	0	0	0	0	0	0	0	0	0	0	0	0	0	0	0	0	0	0	0	0	0	0	0	0	0	0.01	0	0.3	0	0	0.01	0	0	0	0	0	0	0	0	0	0.25	0	0.4	0	0	0	0.1
ARID1B_G827A	0	0	0	0	0	0	0	0	0	0	0	0	0	0	0	0	0	0	0	0	0	0	0	0	0	0	0.06	0.2	0	0	0	0	0	0	0	0	0	0	0.09	0	0	0	0	0	0	0	0	0	0
ARID1B_G828S	0	0	0	0	0	0	0	0	0	0	0	0	0	0	0	0	0	0.4	0.3	0	0	0	0.3	0	0	0	0	0	0	0	0	0	0	0	0	0	0	0	0	0	0	0	0	0	0	0	0	0	0
ARID1B_G890R	0	0	0	0	0	0	0	0	0	0	0	0	0	0	0	0	0	0	0	0	0	0	0	0	0	0	0.4	0.06	0	0	0	0	0	0	0	0.3	0.3	0.4	0.5	0	0	0	0.12	0.07	0	0	0	0	0.5
ARID1B_G966D	0	0	0	0	0	0	0	0	0	0	0	0	0	0	0	0	0	0	0	0	0	0	0	0	0	0	0	0	0	0	0	0	0.5	0	0	0	0	0	0	0	0	0	0	0	0.5	0	0.4	0	0.5
ARID1B_H1224Y	0	0	0	0.4	0	0.25	0	0	0	0	0	0	0	0	0	0.4	0	0.25	0.17	0.04	0.08	0.08	0	0	0	0	0.15	0.17	0	0.09	0	0.5	0.1	0.07	0	0	0	0	0	0	0	0.5	0	0.5	0	0	0	0	0
ARID1B_H1536D	0	0	0	0	0	0	0	0	0	0	0	0	0	0	0	0	0	0	0	0	0	0	0	0	0	0	0	0	0	0	0	0	0	0	0	0	0	0	0	0	0	0	0	0	0	0	0	0	0
ARID1B_H1549D	0.02	0.15	0.2	0.2	0	0	0	0.03	0.07	0.02	0	0.09	0	0	0	0	0.25	0.15	0.2	0	0	0	0.4	0	0.4	0.25	0.09	0.4	0.4	0.08	0	0	0	0	0.4	0	0	0	0	0	0	0.5	0	0.17	0	0.1	0	0	0
ARID1B_H1969Y	0	0	0	0	0	0	0	0	0	0	0	0	0	0	0	0	0	0	0	0	0	0	0.15	0	0	0	0	0	0	0	0	0	0	0	0.01	0	0	0	0	0	0	0	0	0	0	0	0	0	0
ARID1B_H812L	0	0	0.4	0	0	0	0	0	0	0	0	0	0	0	0	0.5	0	0.4	0.3	0	0	0	0	0	0	0	0.2	0.05	0	0	0	0	0	0	0	0.1	0	0	0.05	0	0	0.09	0.01	0.03	0.05	0	0	0	0.15
ARID1B_I1430V	0	0	0	0	0	0	0	0	0	0	0	0	0	0	0	0	0	0	0	0	0	0	0	0	0	0	0	0	0	0	0	0	0.25	0	0	0	0	0	0	0	0	0	0	0	0	0	0	0	0
ARID1B_I1519V	0	0	0	0	0	0	0	0	0	0	0	0	0	0	0	0	0	0	0.4	0	0	0	0	0.25	0.2	0	0	0.2	0	0	0	0.4	0.15	0	0	0	0	0	0	0	0	0	0	0.5	0	0.09	0	0	0
ARID1B_I1618N	0	0	0	0	0	0	0	0	0	0	0	0	0	0	0	0	0	0	0	0	0	0	0	0	0	0	0	0	0	0	0	0	0	0	0	0	0	0	0	0	0	0	0	0	0	0	0	0	0
ARID1B_I1778M	0	0	0	0	0	0	0	0	0	0	0.3	0	0.4	0.5	0	0	0	0	0	0	0	0	0	0.03	0	0	0.12	0	0	0.3	0	0	0	0.3	0	0	0	0.2	0.07	0	0	0	0	0.05	0	0	0	0	0
ARID1B_I1860S	0	0	0	0	0	0	0	0	0	0	0	0	0	0	0	0	0	0	0	0	0	0	0	0	0	0	0	0	0	0	0	0	0	0	0	0	0	0	0.15	0	0	0	0	0	0	0	0	0	0
ARID1B_I1894V	0	0	0	0	0	0	0	0	0	0	0	0	0	0	0	0	0	0	0	0	0	0	0	0	0	0	0	0	0	0	0	0.05	0	0.03	0	0	0	0	0	0	0	0	0	0	0	0	0	0	0
ARID1B_I1903M	0	0	0	0	0	0	0	0	0	0	0	0	0	0	0	0	0	0	0	0	0	0	0	0.15	0	0	0	0	0	0	0	0	0	0	0	0	0	0.4	0.25	0	0.5	0	0.4	0.5	0	0.07	0	0	0.5
ARID1B_I1966F	0	0.3	0	0	0	0.2	0	0.5	0	0.5	0.25	0.2	0	0	0	0	0	0	0	0	0	0	0	0	0	0	0	0	0	0	0	0	0	0	0.05	0	0	0	0	0	0	0	0	0	0	0	0	0	0
ARID1B_I2233M	0	0	0	0	0	0	0	0.2	0	0	0	0	0	0	0	0	0	0	0.09	0	0.15	0	0	0	0	0	0	0	0	0	0	0	0	0.25	0	0	0	0	0	0.25	0	0	0	0	0	0	0	0	0
ARID1B_K1717R	0	0	0	0	0	0	0	0	0	0	0	0	0	0	0	0	0	0	0	0	0	0	0	0	0	0	0	0	0	0	0	0	0	0	0	0	0	0	0	0	0	0	0	0	0	0	0	0	0
ARID1B_K1764N	0	0	0	0	0	0	0	0	0	0	0	0	0	0	0	0	0	0	0	0	0	0	0	0	0	0	0	0	0	0	0	0	0	0	0	0	0	0	0	0	0	0	0	0	0	0	0	0	0
ARID1B_K1770T	0	0	0	0	0	0.4	0	0	0	0	0	0	0.4	0	0.01	0	0	0	0	0	0	0	0	0.25	0	0	0	0	0	0	0.4	0	0	0	0	0	0	0	0	0	0	0	0	0.25	0	0	0	0	0
ARID1B_K1773N	0	0	0	0	0	0	0	0	0	0	0	0	0	0	0	0	0	0	0	0	0	0	0	0.2	0	0	0	0	0	0	0	0	0	0	0	0	0	0	0	0	0	0	0	0	0	0	0	0	0
ARID1B_K1783T	0	0	0	0	0	0	0	0.4	0.4	0.2	0.3	0.5	0	0	0	0	0	0	0	0	0	0	0	0	0	0	0	0.5	0	0	0.5	0	0	0	0	0	0	0	0	0	0	0	0	0	0	0.4	0	0	0
ARID1B_K1824N	0	0	0	0	0	0	0	0	0	0	0	0	0	0	0	0	0	0	0	0	0	0.5	0	0	0	0	0	0	0	0	0	0	0	0	0	0	0	0	0	0	0	0	0	0.3	0.08	0	0	0	0
ARID1B_K191R	0	0	0	0	0	0	0	0	0	0	0	0	0	0	0	0	0	0	0	0	0	0	0	0	0	0	0	0	0	0	0	0	0	0	0	0	0	0	0	0	0	0	0	0	0	0	0	0	0
ARID1B_L1077V	0	0	0	0	0	0	0	0	0	0	0	0	0	0	0.3	0	0	0	0	0	0	0	0	0	0	0	0	0	0	0	0	0	0	0.3	0	0.03	0	0	0	0	0	0	0	0	0	0	0	0	0
ARID1B_L1090V	0	0	0	0	0	0	0.05	0.25	0	0.03	0	0.25	0	0	0	0	0	0	0	0	0	0	0	0.15	0	0	0	0.5	0	0	0	0	0	0	0	0	0	0	0	0	0	0	0	0	0	0	0	0	0
ARID1B_L1113F	0	0	0	0	0	0	0	0	0	0	0	0	0	0	0	0	0	0.3	0.3	0	0	0	0	0	0	0	0	0	0	0	0	0	0	0	0	0	0	0	0	0	0	0	0	0	0	0	0	0	0
ARID1B_L1634I	0	0.01	0.01	0.06	0	0.04	0	0.08	0.01	0.07	0.03	0.02	0	0	0	0	0	0	0	0	0	0	0	0	0	0	0.12	0	0	0	0	0	0	0	0	0	0.25	0.08	0.07	0	0.5	0	0.5	0	0	0	0	0	0
[truncated: 24,374 more rows]
[truncated: 40 more columns]
